# Supplementary material for: Large-scale identification of small noncoding RNA with strand-specific deep sequencing and characterization of a novel virulence-related sRNA in Brucella melitensis
Source: Sci Rep. 2016 Apr 26;6:25123. doi: 10.1038/srep25123 (PMC4845025; doi:10.1038/srep25123)
Supplement: Supplementary Data 1 [file srep25123-s2.xlsx]

## Sheet: Table S1 
Candidate sRNA ID	Chromosome	Start	End	Length (bp)	Upstream_gene	Downstream_gene	Reads Number per bp	chain	16M_TSB7_0-RPKM
Candidate_1	AE008917	3918	4207	290	BMEI0003	BMEI0006	20.94	+	299.472
Candidate_2	AE008917	8187	8464	278	BMEI0005	BMEI0011	28.2	-	687.277
Candidate_3	AE008917	9657	10015	359	BMEI0005	BMEI0011	17.89	-	129.02
Candidate_4	AE008917	12553	13147	595	BMEI0010	BMEI0014	21.92	+	291.922
Candidate_5	AE008917	15541	15770	230	BMEI0014	BMEI0016	18.73	+	302.076
Candidate_6	AE008917	16071	16212	142	BMEI0015	BMEI0018	15.06	-	244.639
Candidate_7	AE008917	21332	21495	164	BMEI0018	BMEI0030	18.32	-	141.214
Candidate_8	AE008917	25108	25474	367	BMEI0018	BMEI0030	35.52	-	552.159
Candidate_9	AE008917	29085	29330	246	BMEI0029	BMEI0032	16.45	+	70.6071
Candidate_10	AE008917	40077	40280	204	BMEI0041	BMEI0045	15.26	-	141.906
Candidate_11	AE008917	42088	42392	305	BMEI0045	BMEI0051	22.38	-	227.795
Candidate_12	AE008917	43287	43614	328	BMEI0045	BMEI0051	41.69	-	600.161
Candidate_13	AE008917	44776	44954	179	BMEI0045	BMEI0051	26.77	-	129.381
Candidate_14	AE008917	49545	49694	150	BMEI0050	BMEI0054	15.72	+	77.1971
Candidate_15	AE008917	55973	56091	119	BMEI0057	BMEI0060	17.42	+	291.922
Candidate_16	AE008917	56308	56855	548	BMEI0057	BMEI0060	119.03	+	1616.49
Candidate_17	AE008917	57094	57320	227	BMEI0057	BMEI0060	18.08	+	127.528
Candidate_18	AE008917	65138	65304	167	BMEI0065	BMEI0068	16.83	-	242.686
Candidate_19	AE008917	66235	66486	252	BMEI0067	BMEI0071	39.7	+	551.408
Candidate_20	AE008917	70117	70486	370	BMEI0070	BMEI0077	34.81	-	719.811
Candidate_21	AE008917	72247	72600	354	BMEI0070	BMEI0077	25.67	-	425.238
Candidate_22	AE008917	81355	81630	276	BMEI0082	BMEI0087	17.43	+	377.595
Candidate_23	AE008917	82944	83365	422	BMEI0082	BMEI0087	17.59	+	192.078
Candidate_24	AE008917	85078	85568	491	BMEI0082	BMEI0087	17.51	+	436.297
Candidate_25	AE008917	89128	89291	164	BMEI0089	BMEI0093	15.88	-	70.6071
Candidate_26	AE008917	89394	89897	504	BMEI0089	BMEI0093	39.5	-	631.822
Candidate_27	AE008917	90500	90818	319	BMEI0092	BMEI0096	17.5	+	272.247
Candidate_28	AE008917	90929	91417	489	BMEI0092	BMEI0096	26.6	+	473.602
Candidate_30	AE008917	91906	92084	179	BMEI0092	BMEI0096	52.1	+	646.903
Candidate_31	AE008917	92886	93073	188	BMEI0095	BMEI0101	17.35	-	61.5935
Candidate_32	AE008917	93409	93580	172	BMEI0095	BMEI0101	16.85	-	134.646
Candidate_34	AE008917	102254	102719	466	BMEI0104	BMEI0107	15.22	-	198.791
Candidate_35	AE008917	103967	104139	173	BMEI0106	BMEI0116	16.53	+	133.868
Candidate_36	AE008917	105742	106177	436	BMEI0106	BMEI0116	87.97	+	1168.58
Candidate_37	AE008917	106550	107132	583	BMEI0106	BMEI0116	15.54	+	347.586
Candidate_38	AE008917	107270	107416	147	BMEI0106	BMEI0116	21.21	+	39.3863
Candidate_39	AE008917	108959	109439	481	BMEI0106	BMEI0116	25.26	+	517.59
Candidate_40	AE008917	110619	110728	110	BMEI0115	BMEI0118	22.22	-	315.806
Candidate_41	AE008917	112158	112562	405	BMEI0117	BMEI0120	31.31	+	471.76
Candidate_42	AE008917	112628	113030	403	BMEI0117	BMEI0120	92.41	+	862.003
Candidate_43	AE008917	119626	120093	468	BMEI0121	BMEI0128	33.86	-	841.251
Candidate_44	AE008917	120584	121135	552	BMEI0121	BMEI0128	33.19	-	618.836
Candidate_45	AE008917	121290	121504	215	BMEI0121	BMEI0128	23.19	-	134.646
Candidate_46	AE008917	122903	123180	278	BMEI0121	BMEI0128	22.07	-	229.092
Candidate_47	AE008917	125388	125967	580	BMEI0127	BMEI0134	28.96	+	369.348
Candidate_48	AE008917	127437	127842	406	BMEI0127	BMEI0134	17.45	+	270.951
Candidate_49	AE008917	132413	132755	343	BMEI0133	BMEI0146	29.53	-	455.756
Candidate_50	AE008917	133196	133544	349	BMEI0133	BMEI0146	19.19	-	331.793
Candidate_51	AE008917	135652	135925	274	BMEI0133	BMEI0146	30.3	-	380.351
Candidate_52	AE008917	136133	136559	427	BMEI0133	BMEI0146	36.7	-	922.027
Candidate_53	AE008917	137989	138327	339	BMEI0133	BMEI0146	40.38	-	512.37
Candidate_54	AE008917	138346	138815	470	BMEI0133	BMEI0146	18.85	-	295.649
Candidate_55	AE008917	141997	142333	337	BMEI0133	BMEI0146	87.92	-	1614.95
Candidate_56	AE008917	143859	144192	334	BMEI0145	BMEI0148	15.46	+	121.343
Candidate_57	AE008917	144710	145155	446	BMEI0145	BMEI0148	16.24	+	220.687
Candidate_58	AE008917	151158	151664	507	BMEI0155	BMEI0163	29.23	-	285.492
Candidate_59	AE008917	152012	152340	329	BMEI0155	BMEI0163	113	-	334.364
Candidate_60	AE008917	155212	155780	569	BMEI0155	BMEI0163	18.34	-	427.365
Candidate_61	AE008917	155919	156354	436	BMEI0155	BMEI0163	34.93	-	331.983
Candidate_62	AE008917	156415	156695	281	BMEI0155	BMEI0163	15.1	-	61.8126
Candidate_63	AE008917	156904	157331	428	BMEI0155	BMEI0163	26.18	-	351.716
Candidate_64	AE008917	161322	161615	294	BMEI0165	BMEI0169	21.32	-	374.17
Candidate_65	AE008917	172587	173070	484	BMEI0175	BMEI0181	92.27	-	1471.37
Candidate_66	AE008917	174313	174700	388	BMEI0175	BMEI0181	18.01	-	74.6106
Candidate_67	AE008917	175048	175226	179	BMEI0175	BMEI0181	30.35	-	194.071
Candidate_68	AE008917	178558	178830	273	BMEI0180	BMEI0183	68	+	1336.1
Candidate_69	AE008917	183674	183915	242	BMEI0188	BMEI0197	29.67	-	454.57
Candidate_70	AE008917	187647	188164	518	BMEI0188	BMEI0197	39.38	-	771.226
Candidate_71	AE008917	189575	189750	176	BMEI0188	BMEI0197	29.35	-	164.483
Candidate_72	AE008917	189850	190402	553	BMEI0188	BMEI0197	21.12	-	376.912
Candidate_73	AE008917	192743	193011	269	BMEI0188	BMEI0197	36.01	-	538.084
Candidate_74	AE008917	194126	194372	247	BMEI0188	BMEI0197	29.68	-	609.451
Candidate_75	AE008917	196028	196283	256	BMEI0196	BMEI0198	30.84	+	520.176
Candidate_76	AE008917	196297	196827	531	BMEI0196	BMEI0198	70.48	+	828.67
Candidate_77	AE008917	196878	197159	282	BMEI0196	BMEI0198	29.72	+	266.905
Candidate_78	AE008917	206321	206421	101	BMEI0197	BMEI0200	17.97	-	114.649
Candidate_79	AE008917	211907	212120	214	BMEI0200	BMEI0218	37.15	-	459.936
Candidate_80	AE008917	216326	216861	536	BMEI0200	BMEI0218	15.62	-	162.028
Candidate_81	AE008917	216964	217451	488	BMEI0200	BMEI0218	123.89	-	1530.5
Candidate_82	AE008917	218078	218209	132	BMEI0200	BMEI0218	17.41	-	219.31
Candidate_83	AE008917	218669	219073	405	BMEI0200	BMEI0218	28.56	-	57.1831
Candidate_84	AE008917	219322	219578	257	BMEI0200	BMEI0218	153.86	-	1779.74
Candidate_85	AE008917	219633	220056	424	BMEI0200	BMEI0218	22.7	-	163.862
Candidate_86	AE008917	220701	220852	152	BMEI0200	BMEI0218	21.9	-	457.088
Candidate_87	AE008917	223684	224131	448	BMEI0217	BMEI0219	28.33	+	348.938
Candidate_88	AE008917	224618	224990	373	BMEI0218	BMEI0223	63.86	-	1024.47
Candidate_89	AE008917	226088	226316	229	BMEI0218	BMEI0223	18.14	-	50.5658
Candidate_90	AE008917	226894	227083	190	BMEI0218	BMEI0223	15.16	-	365.671
Candidate_91	AE008917	227215	227732	518	BMEI0218	BMEI0223	22.61	-	324.139
Candidate_92	AE008917	228726	228976	251	BMEI0222	BMEI0225	42.39	+	899.608
Candidate_93	AE008917	232711	233161	451	BMEI0224	BMEI0233	35.27	-	667.558
Candidate_94	AE008917	233516	233703	188	BMEI0224	BMEI0233	21.96	-	492.748
Candidate_95	AE008917	233930	234368	439	BMEI0224	BMEI0233	16.85	-	65.9429
Candidate_96	AE008917	234425	234775	351	BMEI0224	BMEI0233	37.26	-	511.348
Candidate_97	AE008917	235360	235788	429	BMEI0224	BMEI0233	23.85	-	242.928
Candidate_98	AE008917	236716	237058	343	BMEI0224	BMEI0233	55.2	-	523.275
Candidate_99	AE008917	240202	240401	200	BMEI0224	BMEI0233	16.79	-	202.642
Candidate_100	AE008917	241714	242109	396	BMEI0232	BMEI0237	16.39	+	190.069
Candidate_101	AE008917	242157	242427	271	BMEI0232	BMEI0237	65.39	+	982.768
Candidate_102	AE008917	242508	242820	313	BMEI0232	BMEI0237	16.95	+	295.963
Candidate_103	AE008917	242884	243049	166	BMEI0232	BMEI0237	20.49	+	313.904
Candidate_104	AE008917	248452	248835	384	BMEI0237	BMEI0239	18.53	+	196.008
Candidate_105	AE008917	249203	249530	328	BMEI0237	BMEI0239	16.19	+	211.821
Candidate_106	AE008917	251392	251730	339	BMEI0241	BMEI0244	31.8	-	204.948
Candidate_107	AE008917	257171	257740	570	BMEI0244	BMEI0254	22.32	-	284.41
Candidate_108	AE008917	257946	258520	575	BMEI0244	BMEI0254	21.42	-	302.076
Candidate_109	AE008917	265911	266081	171	BMEI0255	BMEI0268	43.2	-	677.168
Candidate_110	AE008917	266348	266944	597	BMEI0255	BMEI0268	37.48	-	426.718
Candidate_111	AE008917	271573	271757	185	BMEI0255	BMEI0268	17.79	-	156.481
Candidate_112	AE008917	272083	272288	206	BMEI0255	BMEI0268	16.01	-	28.1058
Candidate_113	AE008917	272386	272828	443	BMEI0255	BMEI0268	29.18	-	352.876
Candidate_114	AE008917	273899	274308	410	BMEI0255	BMEI0268	33.29	-	720.193
Candidate_115	AE008917	274714	275102	389	BMEI0255	BMEI0268	25.97	-	357.21
Candidate_116	AE008917	275617	275752	136	BMEI0255	BMEI0268	15.42	-	127.716
Candidate_117	AE008917	275782	276316	535	BMEI0255	BMEI0268	15.74	-	140.686
Candidate_118	AE008917	277077	277456	380	BMEI0255	BMEI0268	61.78	-	685.632
Candidate_119	AE008917	277587	277945	359	BMEI0255	BMEI0268	41.55	-	387.061
Candidate_120	AE008917	278231	278509	279	BMEI0255	BMEI0268	48.76	-	1265.87
Candidate_121	AE008917	281823	282333	511	BMEI0268	BMEI0270	15.2	-	203.945
Candidate_122	AE008917	284970	285108	139	BMEI0270	BMEI0273	17.83	-	166.613
Candidate_123	AE008917	286137	286530	394	BMEI0273	BMEI0281	26.19	-	382.067
Candidate_124	AE008917	287176	287347	172	BMEI0273	BMEI0281	15.78	-	269.292
Candidate_125	AE008917	290435	290585	151	BMEI0273	BMEI0281	28.62	-	766.859
Candidate_126	AE008917	290735	291219	485	BMEI0273	BMEI0281	32.57	-	764.013
Candidate_127	AE008917	299717	299981	265	BMEI0280	BMEI0286	26.63	+	262.179
Candidate_128	AE008917	300718	301008	291	BMEI0285	BMEI0289	25.01	-	258.65
Candidate_129	AE008917	302399	302580	182	BMEI0285	BMEI0289	30.96	-	286.308
Candidate_130	AE008917	304977	305442	466	BMEI0290	BMEI0293	21.14	-	248.489
Candidate_131	AE008917	306575	306842	268	BMEI0290	BMEI0293	23.5	-	648.11
Candidate_132	AE008917	313882	314222	341	BMEI0301	BMEI0304	22.39	-	424.471
Candidate_133	AE008917	315122	315540	419	BMEI0303	BMEI0308	42.73	+	1409.45
Candidate_134	AE008917	317789	318129	341	BMEI0303	BMEI0308	22.77	+	339.577
Candidate_135	AE008917	319401	319863	463	BMEI0308	BMEI0312	25.64	+	462.683
Candidate_136	AE008917	324749	324897	149	BMEI0311	BMEI0318	380.13	-	9986.41
Candidate_137	AE008917	325120	325238	119	BMEI0311	BMEI0318	17.08	-	243.268
Candidate_138	AE008917	330068	330299	232	BMEI0320	BMEI0322	25.98	-	848.503
Candidate_139	AE008917	332138	332549	412	BMEI0322	BMEI0324	37.15	-	379.428
Candidate_140	AE008917	336007	336593	587	BMEI0323	BMEI0330	27.11	+	355.08
Candidate_141	AE008917	339738	340049	312	BMEI0329	BMEI0353	17.55	-	74.228
Candidate_142	AE008917	340106	340429	324	BMEI0329	BMEI0353	15.38	-	160.827
Candidate_143	AE008917	341597	341879	283	BMEI0329	BMEI0353	23.37	-	491.006
Candidate_144	AE008917	343127	343689	563	BMEI0329	BMEI0353	77.66	-	771.286
Candidate_145	AE008917	343863	344136	274	BMEI0329	BMEI0353	40.2	-	655.049
Candidate_146	AE008917	345139	345396	258	BMEI0329	BMEI0353	41.22	-	336.615
Candidate_147	AE008917	345869	346103	235	BMEI0329	BMEI0353	52.77	-	763.759
Candidate_148	AE008917	347135	347340	206	BMEI0329	BMEI0353	19.2	-	112.423
Candidate_149	AE008917	347912	348074	163	BMEI0329	BMEI0353	20.47	-	532.802
Candidate_150	AE008917	349974	350199	226	BMEI0329	BMEI0353	16.23	-	153.711
Candidate_151	AE008917	350249	350751	503	BMEI0329	BMEI0353	21.73	-	448.91
Candidate_152	AE008917	350796	351303	508	BMEI0329	BMEI0353	32.74	-	991.558
Candidate_153	AE008917	352927	353226	300	BMEI0329	BMEI0353	28.12	-	926.366
Candidate_154	AE008917	359275	359530	256	BMEI0329	BMEI0353	20.27	-	429.711
Candidate_155	AE008917	359818	360128	311	BMEI0329	BMEI0353	39.01	-	316.483
Candidate_156	AE008917	366997	367150	154	BMEI0353	BMEI0355	24.94	-	338.364
Candidate_157	AE008917	368074	368349	276	BMEI0354	BMEI0357	16.88	+	146.842
Candidate_158	AE008917	369937	370141	205	BMEI0356	BMEI0363	23.6	-	254.186
Candidate_159	AE008917	370834	371194	361	BMEI0356	BMEI0363	34.65	-	481.146
Candidate_160	AE008917	373161	373636	476	BMEI0356	BMEI0363	58.8	-	948.746
Candidate_161	AE008917	375993	376324	332	BMEI0362	BMEI0366	17.39	+	261.587
Candidate_162	AE008917	377046	377269	224	BMEI0365	BMEI0370	17.37	-	51.6945
Candidate_163	AE008917	377310	377899	590	BMEI0365	BMEI0370	22.07	-	68.6924
Candidate_164	AE008917	380755	381065	311	BMEI0369	BMEI0372	18.28	+	242.017
Candidate_165	AE008917	384481	384999	519	BMEI0374	BMEI0377	22.49	+	278.891
Candidate_166	AE008917	389547	389833	287	BMEI0378	BMEI0382	20.66	+	161.388
Candidate_167	AE008917	391252	391699	448	BMEI0378	BMEI0382	22.27	+	258.473
Candidate_168	AE008917	395097	395664	568	BMEI0383	BMEI0387	32.85	+	468.891
Candidate_169	AE008917	395688	396231	544	BMEI0383	BMEI0387	20.85	+	276.718
Candidate_170	AE008917	397524	397706	183	BMEI0386	BMEI0388	16.82	-	316.382
Candidate_171	AE008917	407269	407580	312	BMEI0390	BMEI0400	20.4	-	445.368
Candidate_172	AE008917	409707	410009	303	BMEI0390	BMEI0400	26.53	-	1070.06
Candidate_173	AE008917	410169	410621	453	BMEI0390	BMEI0400	44.12	-	332.306
Candidate_174	AE008917	411562	411807	246	BMEI0390	BMEI0400	16.36	-	188.286
Candidate_175	AE008917	412034	412425	392	BMEI0390	BMEI0400	58.89	-	812.342
Candidate_176	AE008917	412753	413216	464	BMEI0390	BMEI0400	55.43	-	1098.06
Candidate_177	AE008917	413626	413945	320	BMEI0390	BMEI0400	20.19	-	217.117
Candidate_178	AE008917	414007	414454	448	BMEI0390	BMEI0400	31.04	-	400.632
Candidate_179	AE008917	415246	415443	198	BMEI0390	BMEI0400	26.39	-	204.689
Candidate_180	AE008917	417077	417411	335	BMEI0400	BMEI0402	28.66	-	449.356
Candidate_181	AE008917	418965	419505	541	BMEI0401	BMEI0407	21.39	+	395.974
Candidate_182	AE008917	421027	421545	519	BMEI0401	BMEI0407	77.78	+	881.297
Candidate_183	AE008917	422201	422656	456	BMEI0401	BMEI0407	15.69	+	266.635
Candidate_184	AE008917	423778	424011	234	BMEI0401	BMEI0407	74.06	+	1039.19
Candidate_185	AE008917	426519	426662	144	BMEI0409	BMEI0415	24.15	-	201.034
Candidate_186	AE008917	429227	429470	244	BMEI0409	BMEI0415	18.05	-	261.015
Candidate_187	AE008917	429612	429858	247	BMEI0409	BMEI0415	16.62	-	164.083
Candidate_188	AE008917	430661	430893	233	BMEI0409	BMEI0415	17.87	-	198.791
Candidate_189	AE008917	434003	434372	370	BMEI0414	BMEI0416	19.1	+	312.961
Candidate_190	AE008917	435628	435956	329	BMEI0416	BMEI0418	16.66	+	475.149
Candidate_191	AE008917	439854	440291	438	BMEI0418	BMEI0420	44.58	+	409.779
Candidate_192	AE008917	440918	441133	216	BMEI0419	BMEI0422	15.74	-	160.827
Candidate_193	AE008917	443786	444275	490	BMEI0422	BMEI0424	23.55	-	307.213
Candidate_194	AE008917	444674	445055	382	BMEI0423	BMEI0425	25.86	+	394.069
Candidate_195	AE008917	447442	447822	381	BMEI0425	BMEI0428	35.63	+	790.207
Candidate_196	AE008917	449514	449721	208	BMEI0427	BMEI0429	46.93	-	528.875
Candidate_197	AE008917	452764	453029	266	BMEI0432	BMEI0439	18.5	-	87.0644
Candidate_198	AE008917	455940	456533	594	BMEI0432	BMEI0439	105.44	-	1189.15
Candidate_199	AE008917	457187	457539	353	BMEI0432	BMEI0439	24.07	-	623.263
Candidate_200	AE008917	458746	459230	485	BMEI0438	BMEI0442	17.87	+	358.131
Candidate_201	AE008917	460328	460595	268	BMEI0438	BMEI0442	25.08	+	280.848
Candidate_202	AE008917	461983	462119	137	BMEI0441	BMEI0445	16.29	-	211.306
Candidate_203	AE008917	464863	465239	377	BMEI0444	BMEI0449	30.58	+	414.653
Candidate_204	AE008917	470352	470773	422	BMEI0448	BMEI0452	18.59	-	301.837
Candidate_205	AE008917	471407	471841	435	BMEI0448	BMEI0452	15.29	-	346.056
Candidate_206	AE008917	474955	475501	547	BMEI0453	BMEI0456	37.31	+	762.092
Candidate_207	AE008917	477638	477977	340	BMEI0456	BMEI0461	36.08	+	408.691
Candidate_208	AE008917	479501	479845	345	BMEI0456	BMEI0461	20.77	+	117.474
Candidate_209	AE008917	481808	482214	407	BMEI0456	BMEI0461	32.69	+	953.109
Candidate_210	AE008917	485846	486227	382	BMEI0460	BMEI0467	98.3	-	727.512
Candidate_211	AE008917	491592	491808	217	BMEI0470	BMEI0477	23.79	-	266.81
Candidate_212	AE008917	492947	493327	381	BMEI0470	BMEI0477	19.63	-	349.515
Candidate_213	AE008917	493963	494394	432	BMEI0470	BMEI0477	21.1	-	254.643
Candidate_214	AE008917	494915	495123	209	BMEI0470	BMEI0477	22.56	-	498.642
Candidate_215	AE008917	495856	496112	257	BMEI0470	BMEI0477	20.16	-	270.34
Candidate_216	AE008917	498452	498671	220	BMEI0470	BMEI0477	68.9	-	1342.18
Candidate_217	AE008917	500714	500944	231	BMEI0476	BMEI0482	17.96	+	75.192
Candidate_218	AE008917	508108	508531	424	BMEI0482	BMEI0489	110.07	+	1283.58
Candidate_219	AE008917	519422	520002	581	BMEI0496	BMEI0503	43.13	+	807.182
Candidate_220	AE008917	520374	520737	364	BMEI0496	BMEI0503	34.74	+	381.744
Candidate_221	AE008917	527863	528119	257	BMEI0506	BMEI0510	39.19	-	743.435
Candidate_222	AE008917	528763	529083	321	BMEI0506	BMEI0510	16.37	-	270.551
Candidate_223	AE008917	532245	532419	175	BMEI0509	BMEI0512	17.83	+	496.267
Candidate_224	AE008917	536140	536384	245	BMEI0515	BMEI0517	15.72	+	330.845
Candidate_225	AE008917	540025	540217	193	BMEI0519	BMEI0521	26.56	-	269.99
Candidate_226	AE008917	542546	543022	477	BMEI0520	BMEI0524	17.68	+	315.586
Candidate_227	AE008917	543738	544026	289	BMEI0520	BMEI0524	92.84	+	1041.76
Candidate_228	AE008917	544785	545281	497	BMEI0520	BMEI0524	18.48	+	174.742
Candidate_229	AE008917	545704	546185	482	BMEI0523	BMEI0526	26.15	-	396.396
Candidate_230	AE008917	547675	547870	196	BMEI0525	BMEI0527	31.33	+	354.477
Candidate_231	AE008917	550416	550700	285	BMEI0527	BMEI0530	21.37	+	304.726
Candidate_232	AE008917	552852	553117	266	BMEI0529	BMEI0531	23.96	-	239.427
Candidate_233	AE008917	555708	556129	422	BMEI0531	BMEI0536	23.18	-	425.316
Candidate_234	AE008917	561939	562213	275	BMEI0541	BMEI0543	105.08	+	1242.17
Candidate_235	AE008917	570551	571091	541	BMEI0550	BMEI0553	17.65	+	256.848
Candidate_236	AE008917	571917	572242	326	BMEI0550	BMEI0553	70.88	+	106.56
Candidate_237	AE008917	572318	572842	525	BMEI0552	BMEI0555	200.3	-	2503.39
Candidate_238	AE008917	573899	574079	181	BMEI0552	BMEI0555	16.3	-	255.902
Candidate_239	AE008917	579048	579306	259	BMEI0557	BMEI0560	15.5	-	268.253
Candidate_240	AE008917	581043	581356	314	BMEI0559	BMEI0563	43.97	+	829.746
Candidate_241	AE008917	581627	581934	308	BMEI0559	BMEI0563	76.18	+	1015.09
Candidate_242	AE008917	583708	583847	140	BMEI0562	BMEI0567	18.67	-	165.422
Candidate_243	AE008917	585618	585783	166	BMEI0562	BMEI0567	17.37	-	174.391
Candidate_244	AE008917	586472	586645	174	BMEI0566	BMEI0571		+
Candidate_245	AE008917	589223	589414	192	BMEI0570	BMEI0591	27.54	-	331.706
Candidate_246	AE008917	590299	590559	261	BMEI0570	BMEI0591	23.97	-	399.295
Candidate_247	AE008917	592354	592801	448	BMEI0570	BMEI0591	123.85	-	2145.32
Candidate_248	AE008917	593852	594166	315	BMEI0570	BMEI0591	20.54	-	404.366
Candidate_249	AE008917	594962	595220	259	BMEI0570	BMEI0591	19.46	-	335.316
Candidate_250	AE008917	599496	599769	274	BMEI0570	BMEI0591	33.88	-	422.612
Candidate_251	AE008917	600055	600182	128	BMEI0570	BMEI0591	15.97	-	90.4654
Candidate_252	AE008917	602490	602710	221	BMEI0570	BMEI0591	60.37	-	1624.28
Candidate_253	AE008917	603207	603416	210	BMEI0570	BMEI0591	97.63	-	1102.82
Candidate_254	AE008917	603715	604091	377	BMEI0570	BMEI0591	70.74	-	1474.32
Candidate_255	AE008917	607093	607652	560	BMEI0570	BMEI0591	29.93	-	703.045
Candidate_256	AE008917	607675	607939	265	BMEI0570	BMEI0591	44.11	-	720.992
Candidate_257	AE008917	611946	612275	330	BMEI0570	BMEI0591	30.14	-	385.986
Candidate_258	AE008917	612992	613119	128	BMEI0570	BMEI0591	16.2	-	226.163
Candidate_259	AE008917	617053	617270	218	BMEI0590	BMEI0594	18.19	+	265.586
Candidate_260	AE008917	617357	617895	539	BMEI0590	BMEI0594	23.36	+	418.927
Candidate_261	AE008917	618127	618465	339	BMEI0590	BMEI0594	27.5	+	358.659
Candidate_262	AE008917	622538	622807	270	BMEI0595	BMEI0598	25.18	+	278.767
Candidate_263	AE008917	623021	623522	502	BMEI0595	BMEI0598	24.07	+	472.871
Candidate_264	AE008917	625346	625652	307	BMEI0597	BMEI0601	17.66	-	169.733
Candidate_265	AE008917	626480	626809	330	BMEI0597	BMEI0601	15.98	-	473.71
Candidate_266	AE008917	630173	630314	142	BMEI0600	BMEI0605	25.54	+	285.412
Candidate_267	AE008917	635505	635659	155	BMEI0604	BMEI0615	17.04	-	149.414
Candidate_268	AE008917	636844	637225	382	BMEI0604	BMEI0615	20.12	-	378.913
Candidate_269	AE008917	637232	637402	171	BMEI0604	BMEI0615	17.33	-	33.8584
Candidate_270	AE008917	638638	638801	164	BMEI0604	BMEI0615	16.3	-	105.911
Candidate_271	AE008917	643391	643875	485	BMEI0615	BMEI0620	19.31	-	370.069
Candidate_272	AE008917	644994	645306	313	BMEI0615	BMEI0620	19	-	184.977
Candidate_273	AE008917	645538	645746	209	BMEI0615	BMEI0620	23.2	-	443.237
Candidate_274	AE008917	649606	649779	174	BMEI0620	BMEI0627	21.95	-	166.373
Candidate_275	AE008917	650040	650507	468	BMEI0620	BMEI0627	19.19	-	296.912
Candidate_276	AE008917	650530	650802	273	BMEI0620	BMEI0627	53.1	-	1230.06
Candidate_277	AE008917	656611	656954	344	BMEI0627	BMEI0632	36.32	-	387.108
Candidate_278	AE008917	663128	663461	334	BMEI0634	BMEI0651	24.27	+	294.69
Candidate_279	AE008917	663503	663638	136	BMEI0634	BMEI0651	121.21	+	936.583
Candidate_280	AE008917	663653	664099	447	BMEI0634	BMEI0651	61.87	+	712.39
Candidate_281	AE008917	666840	667160	321	BMEI0634	BMEI0651	16.5	+	288.587
Candidate_282	AE008917	670422	670615	194	BMEI0634	BMEI0651	18.48	+	119.377
Candidate_283	AE008917	670879	671224	346	BMEI0634	BMEI0651	32.45	+	702.806
Candidate_284	AE008917	675046	675298	253	BMEI0650	BMEI0661	20.24	-	366.152
Candidate_285	AE008917	675417	675756	340	BMEI0650	BMEI0661	16.06	-	119.201
Candidate_286	AE008917	676040	676570	531	BMEI0650	BMEI0661	26.96	-	447.046
Candidate_287	AE008917	679600	679786	187	BMEI0650	BMEI0661	36.36	-	247.691
Candidate_288	AE008917	684289	684472	184	BMEI0660	BMEI0662	17.9	+	157.331
Candidate_289	AE008917	684826	684995	170	BMEI0660	BMEI0662	21.85	+	272.46
Candidate_290	AE008917	685973	686289	317	BMEI0661	BMEI0668	22.38	-	365.286
Candidate_291	AE008917	686359	686535	177	BMEI0661	BMEI0668	16.92	-	98.1319
Candidate_292	AE008917	688854	689091	238	BMEI0661	BMEI0668	16.22	-	121.634
Candidate_293	AE008917	689170	689425	256	BMEI0661	BMEI0668	37.05	-	339.245
Candidate_294	AE008917	690021	690531	511	BMEI0667	BMEI0670	23.7	+	67.9818
Candidate_295	AE008917	691706	692118	413	BMEI0669	BMEI0672	66.16	-	799.074
Candidate_296	AE008917	696826	697050	225	BMEI0672	BMEI0676	41.24	-	205.859
Candidate_297	AE008917	698312	698806	495	BMEI0675	BMEI0682	61	+	1111.17
Candidate_298	AE008917	708413	708645	233	BMEI0683	BMEI0686	54.23	+	397.582
Candidate_299	AE008917	710271	710701	431	BMEI0683	BMEI0686	18.59	+	268.667
Candidate_300	AE008917	718218	718405	188	BMEI0689	BMEI0698	17.67	-	400.357
Candidate_301	AE008917	718900	719153	254	BMEI0689	BMEI0698	22.14	-	250.739
Candidate_302	AE008917	726794	726940	147	BMEI0698	BMEI0702	19.01	-	275.704
Candidate_303	AE008917	732710	732844	135	BMEI0703	BMEI0708	16.53	-	214.436
Candidate_304	AE008917	734498	734834	337	BMEI0707	BMEI0709	96.7	+	962.101
Candidate_305	AE008917	739148	739482	335	BMEI0711	BMEI0716	20.74	+	120.981
Candidate_306	AE008917	743289	743611	323	BMEI0716	BMEI0723	17.73	+	286.8
Candidate_307	AE008917	743762	744312	551	BMEI0716	BMEI0723	57.52	+	640.974
Candidate_308	AE008917	745656	745796	141	BMEI0716	BMEI0723	36.22	+	82.1246
Candidate_309	AE008917	746234	746465	232	BMEI0716	BMEI0723	35.82	+	274.516
Candidate_310	AE008917	746486	746879	394	BMEI0716	BMEI0723	48.41	+	969.862
Candidate_311	AE008917	747008	747210	203	BMEI0716	BMEI0723	23.67	+	256.69
Candidate_312	AE008917	751108	751240	133	BMEI0722	BMEI0730	20.35	-	435.322
Candidate_313	AE008917	756813	756979	167	BMEI0722	BMEI0730	23.49	-	346.694
Candidate_314	AE008917	757092	757358	267	BMEI0722	BMEI0730	32.84	-	325.269
Candidate_315	AE008917	759030	759623	594	BMEI0730	BMEI0737	18.25	-	263.172
Candidate_316	AE008917	759657	760109	453	BMEI0730	BMEI0737	19.14	-	127.81
Candidate_318	AE008917	761652	762164	513	BMEI0730	BMEI0737	29.33	-	338.584
Candidate_319	AE008917	762176	762627	452	BMEI0730	BMEI0737	44.62	-	845.411
Candidate_320	AE008917	762714	763007	294	BMEI0730	BMEI0737	27.96	-	315.09
Candidate_321	AE008917	764288	764707	420	BMEI0736	BMEI0739	56.27	+	1171.74
Candidate_322	AE008917	765539	766019	481	BMEI0738	BMEI0741	29.04	-	457.405
Candidate_323	AE008917	767766	768176	411	BMEI0741	BMEI0751	90.22	-	2761.07
Candidate_324	AE008917	770749	770975	227	BMEI0741	BMEI0751	28.78	-	714.158
Candidate_325	AE008917	771168	771493	326	BMEI0741	BMEI0751	22.42	-	568.322
Candidate_326	AE008917	771497	772016	520	BMEI0741	BMEI0751	23.27	-	411.965
Candidate_327	AE008917	773078	773325	248	BMEI0741	BMEI0751	29.56	-	817.107
Candidate_328	AE008917	774878	775438	561	BMEI0741	BMEI0751	17.11	-	350.896
Candidate_329	AE008917	781015	781589	575	BMEI0741	BMEI0751	37.65	-	412.837
Candidate_330	AE008917	782826	783090	265	BMEI0751	BMEI0788	44.11	-	655.447
Candidate_331	AE008917	785487	785975	489	BMEI0751	BMEI0788	16.66	-	319.681
Candidate_332	AE008917	788297	788806	510	BMEI0751	BMEI0788	46.98	-	896.849
Candidate_333	AE008917	798606	798842	237	BMEI0751	BMEI0788	19.91	-	219.865
Candidate_334	AE008917	798891	799399	509	BMEI0751	BMEI0788	22.79	-	568.741
Candidate_335	AE008917	802082	802436	355	BMEI0751	BMEI0788	51.26	-	407.731
Candidate_336	AE008917	802604	803148	545	BMEI0751	BMEI0788	19.01	-	308.08
Candidate_337	AE008917	804219	804455	237	BMEI0751	BMEI0788	17.02	-	195.436
Candidate_338	AE008917	804604	805137	534	BMEI0751	BMEI0788	24.54	-	368.638
Candidate_339	AE008917	809828	810300	473	BMEI0788	BMEI0790	22.19	-	489.622
Candidate_340	AE008917	813316	813589	274	BMEI0789	BMEI0794	34.31	+	232.437
Candidate_341	AE008917	813828	814346	519	BMEI0789	BMEI0794	28.28	+	200.802
Candidate_342	AE008917	814353	814484	132	BMEI0789	BMEI0794	17.94	+	131.586
Candidate_343	AE008917	816264	816585	322	BMEI0793	BMEI0799	15.82	-	53.9421
Candidate_344	AE008917	821721	822063	343	BMEI0798	BMEI0802	19.47	+	135.039
Candidate_345	AE008917	822573	822969	397	BMEI0798	BMEI0802	23.76	+	510.434
Candidate_346	AE008917	823394	823655	262	BMEI0798	BMEI0802	21.66	+	331.476
Candidate_347	AE008917	825309	825891	583	BMEI0798	BMEI0802	20.68	+	228.413
Candidate_348	AE008917	825990	826143	154	BMEI0798	BMEI0802	15.66	+	150.384
Candidate_349	AE008917	826286	826879	594	BMEI0798	BMEI0802	144.2	+	2212.59
Candidate_350	AE008917	829330	829916	587	BMEI0802	BMEI0808	20.05	+	305.764
Candidate_351	AE008917	830038	830424	387	BMEI0802	BMEI0808	117.63	+	912.602
Candidate_352	AE008917	838291	838786	496	BMEI0814	BMEI0817	21.79	-	455.245
Candidate_353	AE008917	839486	839766	281	BMEI0814	BMEI0817	30.92	-	679.939
Candidate_354	AE008917	842106	842492	387	BMEI0816	BMEI0821	52.47	+	508.663
Candidate_355	AE008917	848502	848740	239	BMEI0820	BMEI0836	16.5	-	339.151
Candidate_356	AE008917	848780	849110	331	BMEI0820	BMEI0836	15.73	-	104.951
Candidate_357	AE008917	850295	850695	401	BMEI0820	BMEI0836	22.37	-	360.959
Candidate_358	AE008917	853172	853765	594	BMEI0820	BMEI0836	26.9	-	350.896
Candidate_359	AE008917	855496	855853	358	BMEI0820	BMEI0836	20.13	-	210.244
Candidate_360	AE008917	859285	859774	490	BMEI0820	BMEI0836	40.29	-	484.451
Candidate_361	AE008917	862089	862278	190	BMEI0835	BMEI0838	15.95	+	213.308
Candidate_362	AE008917	862336	862593	258	BMEI0835	BMEI0838	22.7	+	291.733
Candidate_363	AE008917	863598	863819	222	BMEI0837	BMEI0840	19.23	-	443.362
Candidate_364	AE008917	866569	866925	357	BMEI0839	BMEI0846	39.38	+	518.972
Candidate_365	AE008917	867166	867462	297	BMEI0839	BMEI0846	20.15	+	233.931
Candidate_366	AE008917	867530	867789	260	BMEI0839	BMEI0846	15.61	+	155.879
Candidate_367	AE008917	870395	870719	325	BMEI0839	BMEI0846	20.03	+	249.406
Candidate_368	AE008917	870970	871195	226	BMEI0839	BMEI0846	21.12	+	76.8555
Candidate_369	AE008917	872356	872699	344	BMEI0845	BMEI0861	38.72	-	572.246
Candidate_370	AE008917	873756	874153	398	BMEI0845	BMEI0861	42.75	-	581.888
Candidate_371	AE008917	875338	875789	452	BMEI0845	BMEI0861	19.56	-	115.283
Candidate_372	AE008917	876317	876723	407	BMEI0845	BMEI0861	17.13	-	327.187
Candidate_373	AE008917	876927	877154	228	BMEI0845	BMEI0861	41.65	-	203.15
Candidate_374	AE008917	877834	877983	150	BMEI0845	BMEI0861	18.21	-	463.183
Candidate_375	AE008917	878365	878470	106	BMEI0845	BMEI0861	15.53	-	327.724
Candidate_376	AE008917	879764	880026	263	BMEI0845	BMEI0861	28.38	-	528.345
Candidate_377	AE008917	880121	880663	543	BMEI0845	BMEI0861	16.21	-	255.902
Candidate_378	AE008917	881547	881690	144	BMEI0845	BMEI0861	24.22	-	281.448
Candidate_379	AE008917	888624	889181	558	BMEI0860	BMEI0864	66.2	+	1193.24
Candidate_380	AE008917	889770	890315	546	BMEI0860	BMEI0864	25.77	+	466.576
Candidate_381	AE008917	891374	891847	474	BMEI0863	BMEI0878	17.15	-	97.7179
Candidate_382	AE008917	892744	893185	442	BMEI0863	BMEI0878	37.49	-	406.071
Candidate_383	AE008917	896698	897045	348	BMEI0863	BMEI0878	20.9	-	316.109
Candidate_384	AE008917	898601	899174	574	BMEI0863	BMEI0878	73.03	-	1180.15
Candidate_385	AE008917	899278	899725	448	BMEI0863	BMEI0878	25.93	-	361.862
Candidate_386	AE008917	900628	900945	318	BMEI0863	BMEI0878	17.35	-	218.482
Candidate_387	AE008917	905789	905974	186	BMEI0863	BMEI0878	26.42	-	529.174
Candidate_388	AE008917	907152	907394	243	BMEI0863	BMEI0878	16.45	-	452.699
Candidate_389	AE008917	909306	909627	322	BMEI0877	BMEI0880	81.68	+	1042.88
Candidate_390	AE008917	909976	910454	479	BMEI0877	BMEI0880	16.89	+	217.57
Candidate_391	AE008917	919702	920116	415	BMEI0885	BMEI0891	27.8	-	376.685
Candidate_392	AE008917	920788	921151	364	BMEI0885	BMEI0891	180.22	-	2004.16
Candidate_393	AE008917	921531	921846	316	BMEI0885	BMEI0891	25.87	-	274.832
Candidate_394	AE008917	924035	924347	313	BMEI0891	BMEI0895	200.66	-	2349.21
Candidate_395	AE008917	924942	925129	188	BMEI0891	BMEI0895	18.99	-	246.374
Candidate_396	AE008917	928043	928198	156	BMEI0891	BMEI0895	18.77	-	37.114
Candidate_397	AE008917	928228	928476	249	BMEI0891	BMEI0895	19.72	-	139.513
Candidate_398	AE008917	930716	931289	574	BMEI0896	BMEI0904	18.42	-	484.163
Candidate_399	AE008917	933664	934187	524	BMEI0896	BMEI0904	75.23	-	298.329
Candidate_400	AE008917	934701	935265	565	BMEI0896	BMEI0904	23.28	-	235.69
Candidate_401	AE008917	945011	945396	386	BMEI0910	BMEI0916	28.04	-	584.978
Candidate_402	AE008917	945794	946059	266	BMEI0910	BMEI0916	41.36	-	457.088
Candidate_403	AE008917	949260	949454	195	BMEI0916	BMEI0920	76.67	-	682.898
Candidate_405	AE008917	955158	955405	248	BMEI0920	BMEI0925	15.96	-	93.3836
Candidate_406	AE008917	957483	957889	407	BMEI0925	BMEI0930	26.35	-	341.412
Candidate_407	AE008917	958329	958508	180	BMEI0925	BMEI0930	28.5	-	353.82
Candidate_408	AE008917	958612	958855	244	BMEI0925	BMEI0930	28.97	-	403.387
Candidate_409	AE008917	963363	963841	479	BMEI0929	BMEI0937	30.24	+	314.268
Candidate_410	AE008917	963846	964375	530	BMEI0929	BMEI0937	76.99	+	1048.72
Candidate_411	AE008917	964690	965283	594	BMEI0929	BMEI0937	34.39	+	545.838
Candidate_412	AE008917	965579	965933	355	BMEI0929	BMEI0937	205.97	+	1940.8
Candidate_413	AE008917	968923	969223	301	BMEI0929	BMEI0937	76.27	+	461.644
Candidate_414	AE008917	971209	971504	296	BMEI0936	BMEI0942	23.52	-	136.921
Candidate_415	AE008917	973051	973196	146	BMEI0936	BMEI0942	20.59	-	317.248
Candidate_416	AE008917	979946	980384	439	BMEI0944	BMEI0948	23.93	+	171.451
Candidate_417	AE008917	983283	983660	378	BMEI0944	BMEI0948	22.62	+	336.972
Candidate_418	AE008917	983791	983968	178	BMEI0944	BMEI0948	17.46	+	325.269
Candidate_419	AE008917	995160	995674	515	BMEI0960	BMEI0962	30.95	-	505.904
Candidate_420	AE008917	996755	996998	244	BMEI0960	BMEI0962	16.23	-	118.643
Candidate_421	AE008917	997533	997721	189	BMEI0960	BMEI0962	22.58	-	367.605
Candidate_422	AE008917	1000718	1001146	429	BMEI0961	BMEI0966	23.46	+	323.904
Candidate_423	AE008917	1004408	1004985	578	BMEI0965	BMEI0968	95.82	-	1472.49
Candidate_424	AE008917	1006617	1006929	313	BMEI0965	BMEI0968	15.92	-	166.479
Candidate_425	AE008917	1010435	1010916	482	BMEI0967	BMEI0975	32.84	+	264.264
Candidate_426	AE008917	1013422	1013757	336	BMEI0967	BMEI0975	26.93	+	155.084
Candidate_427	AE008917	1018753	1019029	277	BMEI0976	BMEI0978	47.86	+	564.347
Candidate_428	AE008917	1019412	1019822	411	BMEI0977	BMEI0980	19.69	-	394.438
Candidate_429	AE008917	1019931	1020390	460	BMEI0977	BMEI0980	18.9	-	453.114
Candidate_430	AE008917	1020795	1020944	150	BMEI0977	BMEI0980	15.88	-	154.394
Candidate_431	AE008917	1022251	1022509	259	BMEI0979	BMEI0984	23.78	+	312.961
Candidate_432	AE008917	1022655	1022797	143	BMEI0979	BMEI0984	23.51	+	364.392
Candidate_433	AE008917	1025032	1025253	222	BMEI0983	BMEI0985	15.73	-	339.041
Candidate_434	AE008917	1028229	1028438	210	BMEI0984	BMEI0993	28.53	+	220.563
Candidate_435	AE008917	1028456	1028801	346	BMEI0984	BMEI0993	21.82	+	301.203
Candidate_436	AE008917	1029811	1030076	266	BMEI0984	BMEI0993	16.81	+	152.363
Candidate_437	AE008917	1032633	1032847	215	BMEI0984	BMEI0993	15.61	+	269.292
Candidate_438	AE008917	1033536	1033760	225	BMEI0984	BMEI0993	17.96	+	128.662
Candidate_439	AE008917	1034465	1034601	137	BMEI0984	BMEI0993	16.56	+	126.784
Candidate_440	AE008917	1041573	1042142	570	BMEI0996	BMEI1004	20.26	+	223.465
Candidate_441	AE008917	1043877	1044352	476	BMEI0996	BMEI1004	51.26	+	741.968
Candidate_442	AE008917	1050403	1050574	172	BMEI1010	BMEI1014	31.62	-	437.6
Candidate_443	AE008917	1051837	1052021	185	BMEI1013	BMEI1016	275.25	+	4099.79
Candidate_444	AE008917	1052083	1052399	317	BMEI1013	BMEI1016	18.24	+	255.7
Candidate_445	AE008917	1052407	1052622	216	BMEI1013	BMEI1016	17.62	+	241.241
Candidate_446	AE008917	1058693	1059017	325	BMEI1018	BMEI1025	21.87	-	356.294
Candidate_447	AE008917	1061222	1061523	302	BMEI1018	BMEI1025	47.47	-	613.487
Candidate_448	AE008917	1065133	1065514	382	BMEI1024	BMEI1034	22.93	+	409.226
Candidate_449	AE008917	1068012	1068252	241	BMEI1024	BMEI1034	96.1	+	864.864
Candidate_450	AE008917	1068272	1068562	291	BMEI1024	BMEI1034	17.99	+	159.169
Candidate_451	AE008917	1068728	1069140	413	BMEI1024	BMEI1034	18.47	+	280.377
Candidate_452	AE008917	1069169	1069595	427	BMEI1024	BMEI1034	43.41	+	366.099
Candidate_453	AE008917	1069730	1069906	177	BMEI1024	BMEI1034	27.4	+	130.843
Candidate_454	AE008917	1070807	1071365	559	BMEI1024	BMEI1034	42.24	+	414.296
Candidate_455	AE008917	1075176	1075572	397	BMEI1036	BMEI1038	51.99	-	743.776
Candidate_456	AE008917	1081046	1081520	475	BMEI1037	BMEI1044	25.31	+	219.402
Candidate_457	AE008917	1091003	1091153	151	BMEI1048	BMEI1052	15.51	-	230.058
Candidate_458	AE008917	1093793	1093999	207	BMEI1051	BMEI1057	18.41	+	335.64
Candidate_459	AE008917	1096618	1096935	318	BMEI1051	BMEI1057	19.08	+	200.276
Candidate_460	AE008917	1100476	1100928	453	BMEI1056	BMEI1058	17.74	-	166.153
Candidate_461	AE008917	1105250	1105536	287	BMEI1058	BMEI1065	65.36	-	706.071
Candidate_462	AE008917	1105749	1106236	488	BMEI1058	BMEI1065	50.23	-	818.638
Candidate_463	AE008917	1110542	1110807	266	BMEI1064	BMEI1072	20.45	+	261.193
Candidate_464	AE008917	1111199	1111447	249	BMEI1064	BMEI1072	16.75	+	302.278
Candidate_465	AE008917	1112855	1113036	182	BMEI1064	BMEI1072	23.27	+	286.308
Candidate_466	AE008917	1114988	1115336	349	BMEI1064	BMEI1072	20.31	+	215.665
Candidate_467	AE008917	1115732	1115991	260	BMEI1064	BMEI1072	30.1	+	935.273
Candidate_468	AE008917	1120631	1121163	533	BMEI1073	BMEI1078	29.71	+	586.582
Candidate_469	AE008917	1121325	1121570	246	BMEI1073	BMEI1078	16.65	+	400.107
Candidate_470	AE008917	1125360	1125692	333	BMEI1078	BMEI1091	16.98	+	173.867
Candidate_471	AE008917	1126672	1127019	348	BMEI1078	BMEI1091	19.94	+	199.648
Candidate_472	AE008917	1129264	1129816	553	BMEI1078	BMEI1091	26.85	+	439.73
Candidate_473	AE008917	1129915	1130218	304	BMEI1078	BMEI1091	48.97	+	1009.4
Candidate_474	AE008917	1141859	1142449	591	BMEI1093	BMEI1096	18.65	+	215.525
Candidate_475	AE008917	1143211	1143369	159	BMEI1095	BMEI1099	16.17	-	218.482
Candidate_476	AE008917	1145534	1145817	284	BMEI1098	BMEI1100	28.31	+	265.025
Candidate_477	AE008917	1148485	1148774	290	BMEI1102	BMEI1105	26.71	+	319.436
Candidate_478	AE008917	1151211	1151422	212	BMEI1105	BMEI1108	22	+	273.103
Candidate_479	AE008917	1160347	1160663	317	BMEI1109	BMEI1118	27.15	-	273.965
Candidate_480	AE008917	1161794	1161987	194	BMEI1109	BMEI1118	18.44	-	328.287
Candidate_481	AE008917	1163135	1163729	595	BMEI1117	BMEI1119	16.72	+	262.73
Candidate_482	AE008917	1166547	1166716	170	BMEI1121	BMEI1131	16.71	-	136.23
Candidate_483	AE008917	1166790	1167124	335	BMEI1121	BMEI1131	17.6	-	207.395
Candidate_484	AE008917	1168223	1168431	209	BMEI1121	BMEI1131	23.78	-	470.939
Candidate_485	AE008917	1171097	1171489	393	BMEI1121	BMEI1131	21.45	-	515.63
Candidate_486	AE008917	1171507	1171719	213	BMEI1121	BMEI1131	26.84	-	407.731
Candidate_487	AE008917	1171754	1171986	233	BMEI1121	BMEI1131	19.05	-	273.337
Candidate_488	AE008917	1173003	1173519	517	BMEI1121	BMEI1131	41.16	-	470.35
Candidate_489	AE008917	1175794	1176231	438	BMEI1130	BMEI1134	22.43	+	290.811
Candidate_490	AE008917	1180179	1180329	151	BMEI1135	BMEI1159	17.79	+	345.086
Candidate_491	AE008917	1181583	1181745	163	BMEI1135	BMEI1159	85.64	+	2202.25
Candidate_492	AE008917	1182971	1183301	331	BMEI1135	BMEI1159	26.24	+	279.869
Candidate_493	AE008917	1185678	1186211	534	BMEI1135	BMEI1159	19.79	+	260.215
Candidate_494	AE008917	1189688	1190074	387	BMEI1135	BMEI1159	16.35	+	359.056
Candidate_495	AE008917	1194141	1194452	312	BMEI1135	BMEI1159	26.91	+	463.925
Candidate_496	AE008917	1197622	1197992	371	BMEI1135	BMEI1159	17.83	+	124.847
Candidate_497	AE008917	1200497	1200981	485	BMEI1135	BMEI1159	17.03	+	513.321
Candidate_498	AE008917	1201297	1201868	572	BMEI1135	BMEI1159	22.33	+	222.684
Candidate_499	AE008917	1204026	1204199	174	BMEI1135	BMEI1159	32.81	+	266.197
Candidate_500	AE008917	1204498	1204738	241	BMEI1135	BMEI1159	15.12	+	168.168
Candidate_501	AE008917	1204751	1205146	396	BMEI1135	BMEI1159	15.61	+	277.793
Candidate_502	AE008917	1205391	1205847	457	BMEI1135	BMEI1159	18.87	+	190.037
Candidate_503	AE008917	1210617	1210789	173	BMEI1160	BMEI1165	16.01	+	133.868
Candidate_504	AE008917	1211032	1211341	310	BMEI1164	BMEI1166	27.79	-	317.504
Candidate_505	AE008917	1213190	1213470	281	BMEI1166	BMEI1172	25.47	-	350.272
Candidate_506	AE008917	1213645	1214224	580	BMEI1166	BMEI1172	39.92	-	918.38
Candidate_507	AE008917	1214294	1214659	366	BMEI1166	BMEI1172	23.4	-	300.563
Candidate_508	AE008917	1215215	1215453	239	BMEI1166	BMEI1172	15.04	-	145.35
Candidate_509	AE008917	1217691	1217901	211	BMEI1171	BMEI1173	22.14	+	137.199
Candidate_510	AE008917	1219837	1220245	409	BMEI1174	BMEI1178	28.25	-	353.899
Candidate_511	AE008917	1220294	1220535	242	BMEI1174	BMEI1178	16.47	-	215.323
Candidate_512	AE008917	1221192	1221367	176	BMEI1174	BMEI1178	17.21	-	65.793
Candidate_513	AE008917	1221552	1221850	299	BMEI1174	BMEI1178	43.6	-	542.187
Candidate_514	AE008917	1228976	1229352	377	BMEI1184	BMEI1197	28.75	+	460.726
Candidate_515	AE008917	1230355	1230884	530	BMEI1184	BMEI1197	18.9	+	251.255
Candidate_516	AE008917	1235020	1235536	517	BMEI1184	BMEI1197	58.82	+	951.899
Candidate_517	AE008917	1238656	1238929	274	BMEI1184	BMEI1197	49.07	+	464.873
Candidate_518	AE008917	1239094	1239550	457	BMEI1184	BMEI1197	35.1	+	329.397
Candidate_519	AE008917	1243343	1243605	263	BMEI1199	BMEI1201	16.37	+	132.086
Candidate_520	AE008917	1244522	1244996	475	BMEI1199	BMEI1201	28.72	+	231.591
Candidate_521	AE008917	1245641	1246227	587	BMEI1200	BMEI1202	16.58	-	286.037
Candidate_522	AE008917	1247145	1247360	216	BMEI1201	BMEI1203	22.23	+	375.264
Candidate_523	AE008917	1258498	1259000	503	BMEI1207	BMEI1213	61.69	+	943.861
Candidate_524	AE008917	1259799	1260305	507	BMEI1207	BMEI1213	29.33	+	251.233
Candidate_525	AE008917	1262229	1262455	227	BMEI1212	BMEI1216	19.83	-	510.113
Candidate_526	AE008917	1265045	1265345	301	BMEI1215	BMEI1219	23.43	+	307.763
Candidate_527	AE008917	1265349	1265860	512	BMEI1215	BMEI1219	21.72	+	282.704
Candidate_528	AE008917	1270266	1270552	287	BMEI1219	BMEI1225	18.76	+	121.041
Candidate_529	AE008917	1271608	1271821	214	BMEI1219	BMEI1225	19.16	+	81.1652
Candidate_530	AE008917	1273835	1274190	356	BMEI1219	BMEI1225	27.26	+	276.478
Candidate_531	AE008917	1276595	1277153	559	BMEI1224	BMEI1230	41.62	-	662.873
Candidate_532	AE008917	1277199	1277782	584	BMEI1224	BMEI1230	29.83	-	475.873
Candidate_533	AE008917	1280998	1281201	204	BMEI1229	BMEI1232	45.17	+	681.151
Candidate_534	AE008917	1282983	1283444	462	BMEI1231	BMEI1234	19.1	-	751.92
Candidate_535	AE008917	1289275	1289712	438	BMEI1239	BMEI1243	22	-	475.873
Candidate_536	AE008917	1293961	1294193	233	BMEI1242	BMEI1245	15.82	+	74.5466
Candidate_537	AE008917	1295587	1295904	318	BMEI1244	BMEI1249	18.83	-	254.896
Candidate_538	AE008917	1300831	1301140	310	BMEI1249	BMEI1256	24.67	-	485.595
Candidate_539	AE008917	1301204	1301760	557	BMEI1249	BMEI1256	47.48	-	686.043
Candidate_540	AE008917	1301774	1301990	217	BMEI1249	BMEI1256	20.6	-	133.405
Candidate_541	AE008917	1306073	1306315	243	BMEI1256	BMEI1259	39.17	-	762.441
Candidate_542	AE008917	1310649	1310824	176	BMEI1261	BMEI1268	18.49	-	361.862
Candidate_543	AE008917	1311076	1311482	407	BMEI1261	BMEI1268	16.82	-	227.608
Candidate_544	AE008917	1318896	1319199	304	BMEI1267	BMEI1273	197.06	+	685.632
Candidate_545	AE008917	1321134	1321487	354	BMEI1267	BMEI1273	48.13	+	834.121
Candidate_546	AE008917	1322746	1323025	280	BMEI1267	BMEI1273	29.5	+	372.2
Candidate_547	AE008917	1323707	1323929	223	BMEI1267	BMEI1273	45.79	+	129.816
Candidate_548	AE008917	1324222	1324595	374	BMEI1267	BMEI1273	28.2	+	495.383
Candidate_549	AE008917	1335592	1335969	378	BMEI1284	BMEI1292	27.58	+	505.457
Candidate_550	AE008917	1336640	1336940	301	BMEI1284	BMEI1292	19.9	+	423.174
Candidate_551	AE008917	1338025	1338430	406	BMEI1291	BMEI1293	40.98	-	841.373
Candidate_552	AE008917	1339497	1339758	262	BMEI1292	BMEI1298	51.65	+	994.429
Candidate_553	AE008917	1341473	1342035	563	BMEI1292	BMEI1298	36.2	+	452.488
Candidate_554	AE008917	1342482	1342644	163	BMEI1292	BMEI1298	26.04	+	248.641
Candidate_555	AE008917	1343610	1343961	352	BMEI1292	BMEI1298	17.09	+	98.6895
Candidate_556	AE008917	1344211	1344781	571	BMEI1292	BMEI1298	21.49	+	294.052
Candidate_557	AE008917	1351947	1352193	247	BMEI1302	BMEI1306	28	+	140.643
Candidate_559	AE008917	1352951	1353109	159	BMEI1302	BMEI1306	26.63	+	582.62
Candidate_560	AE008917	1354826	1355257	432	BMEI1305	BMEI1311	39.26	-	964.964
Candidate_561	AE008917	1356757	1357088	332	BMEI1305	BMEI1311	24.89	-	453.417
Candidate_562	AE008917	1362533	1362713	181	BMEI1315	BMEI1318	18.79	+	95.9633
Candidate_563	AE008917	1367748	1367916	169	BMEI1319	BMEI1321	22.6	+	308.332
Candidate_564	AE008917	1368793	1369045	253	BMEI1320	BMEI1323	25	-	366.152
Candidate_565	AE008917	1369061	1369461	401	BMEI1320	BMEI1323	30.5	-	360.959
Candidate_566	AE008917	1370152	1370433	282	BMEI1320	BMEI1323	19.56	-	266.905
Candidate_567	AE008917	1372313	1372810	498	BMEI1323	BMEI1327	24.54	-	151.139
Candidate_568	AE008917	1376502	1376757	256	BMEI1323	BMEI1327	20.75	-	452.327
Candidate_569	AE008917	1383999	1384269	271	BMEI1326	BMEI1351	18.06	+	192.281
Candidate_570	AE008917	1386663	1386993	331	BMEI1326	BMEI1351	27.37	+	227.393
Candidate_571	AE008917	1387163	1387349	187	BMEI1326	BMEI1351	15.17	+	92.8842
Candidate_572	AE008917	1391772	1392129	358	BMEI1326	BMEI1351	17.57	+	129.381
Candidate_573	AE008917	1392364	1392782	419	BMEI1326	BMEI1351	119.34	+	1243.63
Candidate_574	AE008917	1393960	1394288	329	BMEI1326	BMEI1351	21.75	+	369.561
Candidate_575	AE008917	1394327	1394506	180	BMEI1326	BMEI1351	23.27	+	257.324
Candidate_576	AE008917	1407098	1407277	180	BMEI1350	BMEI1355	16.96	-	160.827
Candidate_577	AE008917	1408357	1408557	201	BMEI1350	BMEI1355	15.1	-	230.439
Candidate_578	AE008917	1408559	1408864	306	BMEI1350	BMEI1355	22.54	-	170.288
Candidate_579	AE008917	1411727	1411996	270	BMEI1354	BMEI1358	19.26	+	214.436
Candidate_580	AE008917	1413574	1413977	404	BMEI1357	BMEI1360	16.84	-	186.305
Candidate_581	AE008917	1415781	1415964	184	BMEI1359	BMEI1363	17.42	+	220.264
Candidate_582	AE008917	1421631	1421838	208	BMEI1366	BMEI1368	18.11	+	361.862
Candidate_583	AE008917	1427357	1427622	266	BMEI1371	BMEI1374	38.03	+	696.515
Candidate_584	AE008917	1432023	1432515	493	BMEI1378	BMEI1388	25.87	-	411.039
Candidate_585	AE008917	1433135	1433476	342	BMEI1378	BMEI1388	56.68	-	507.876
Candidate_586	AE008917	1434142	1434475	334	BMEI1378	BMEI1388	20.44	-	294.69
Candidate_587	AE008917	1435042	1435396	355	BMEI1378	BMEI1388	16.14	-	163.093
Candidate_588	AE008917	1436596	1437020	425	BMEI1378	BMEI1388	66.99	-	871.873
Candidate_589	AE008917	1438744	1438894	151	BMEI1378	BMEI1388	15.45	-	115.029
Candidate_590	AE008917	1440008	1440298	291	BMEI1378	BMEI1388	18.88	-	179.066
Candidate_591	AE008917	1440334	1440543	210	BMEI1378	BMEI1388	24.86	-	358.415
Candidate_592	AE008917	1440721	1440868	148	BMEI1378	BMEI1388	15.29	-	78.2403
Candidate_593	AE008917	1443136	1443612	477	BMEI1387	BMEI1401	49.6	+	1080.27
Candidate_594	AE008917	1443630	1443835	206	BMEI1387	BMEI1401	17.01	+	421.586
Candidate_595	AE008917	1444976	1445521	546	BMEI1387	BMEI1401	51.34	+	583.22
Candidate_596	AE008917	1445561	1445720	160	BMEI1387	BMEI1401	28.7	+	542.792
Candidate_597	AE008917	1446081	1446458	378	BMEI1387	BMEI1401	21.79	+	398.239
Candidate_598	AE008917	1446671	1447050	380	BMEI1387	BMEI1401	40.17	+	457.088
Candidate_599	AE008917	1455852	1456210	359	BMEI1401	BMEI1413	22.79	+	193.53
Candidate_600	AE008917	1469149	1469525	377	BMEI1418	BMEI1425	123.59	+	2580.06
Candidate_601	AE008917	1472231	1472480	250	BMEI1426	BMEI1432	191.29	+	1690.62
Candidate_602	AE008917	1474710	1474914	205	BMEI1426	BMEI1432	15.5	+	169.457
Candidate_603	AE008917	1476719	1476895	177	BMEI1431	BMEI1433	16.89	-	457.949
Candidate_604	AE008917	1478459	1478760	302	BMEI1433	BMEI1435	35.06	-	1016.09
Candidate_605	AE008917	1480713	1480861	149	BMEI1434	BMEI1437	15.79	+	38.8576
Candidate_606	AE008917	1491001	1491245	245	BMEI1441	BMEI1444	25.51	-	259.95
Candidate_607	AE008917	1492090	1492546	457	BMEI1443	BMEI1445	33.43	+	734.809
Candidate_608	AE008917	1492880	1493186	307	BMEI1444	BMEI1447	24.78	-	320.607
Candidate_609	AE008917	1494466	1494904	439	BMEI1444	BMEI1447	16.7	-	184.64
Candidate_610	AE008917	1500330	1500620	291	BMEI1449	BMEI1454	16.55	-	298.443
Candidate_611	AE008917	1506111	1506266	156	BMEI1454	BMEI1457	32.88	-	259.798
Candidate_612	AE008917	1511641	1512234	594	BMEI1456	BMEI1467	109.77	+	2280.82
Candidate_613	AE008917	1514578	1515102	525	BMEI1456	BMEI1467	34.6	+	297.76
Candidate_614	AE008917	1517961	1518234	274	BMEI1466	BMEI1469	59.3	-	1077.66
Candidate_615	AE008917	1520679	1521009	331	BMEI1468	BMEI1472	19.44	+	402.311
Candidate_616	AE008917	1521445	1521631	187	BMEI1468	BMEI1472	16.14	+	247.691
Candidate_617	AE008917	1523241	1523542	302	BMEI1472	BMEI1476	28.04	+	421.772
Candidate_618	AE008917	1523772	1523928	157	BMEI1472	BMEI1476	33.45	+	295.021
Candidate_619	AE008917	1524295	1524498	204	BMEI1472	BMEI1476	16.59	+	397.338
Candidate_620	AE008917	1525811	1526026	216	BMEI1476	BMEI1479	32.41	+	428.873
Candidate_621	AE008917	1526074	1526545	472	BMEI1476	BMEI1479	16.35	+	245.33
Candidate_622	AE008917	1527088	1527278	191	BMEI1478	BMEI1490	18.1	-	242.504
Candidate_623	AE008917	1529226	1529640	415	BMEI1478	BMEI1490	25.03	-	348.782
Candidate_624	AE008917	1529744	1530249	506	BMEI1478	BMEI1490	33.66	-	194.518
Candidate_625	AE008917	1533898	1534463	566	BMEI1478	BMEI1490	46.48	-	634.217
Candidate_626	AE008917	1535128	1535666	539	BMEI1478	BMEI1490	26.22	-	590.794
Candidate_627	AE008917	1535704	1536023	320	BMEI1478	BMEI1490	17.82	-	235.21
Candidate_628	AE008917	1539021	1539510	490	BMEI1489	BMEI1495	22.95	+	626.242
Candidate_629	AE008917	1539950	1540297	348	BMEI1489	BMEI1495	27.35	+	199.648
Candidate_630	AE008917	1540606	1540842	237	BMEI1489	BMEI1495	22.05	+	244.295
Candidate_631	AE008917	1540850	1541357	508	BMEI1489	BMEI1495	16.75	+	296.328
Candidate_632	AE008917	1552380	1552880	501	BMEI1502	BMEI1507	51.49	+	624.049
Candidate_633	AE008917	1553628	1553907	280	BMEI1502	BMEI1507	21.29	+	227.456
Candidate_634	AE008917	1556101	1556307	207	BMEI1507	BMEI1516	15.33	+	167.82
Candidate_635	AE008917	1556427	1556946	520	BMEI1507	BMEI1516	25.49	+	389.697
Candidate_636	AE008917	1558877	1559406	530	BMEI1507	BMEI1516	68.99	+	546.206
Candidate_637	AE008917	1562203	1562533	331	BMEI1517	BMEI1519	39.08	+	699.672
Candidate_638	AE008917	1563251	1563512	262	BMEI1518	BMEI1520	87.54	-	1546.89
Candidate_639	AE008917	1564294	1564709	416	BMEI1519	BMEI1521	64.24	+	918.572
Candidate_640	AE008917	1573816	1574199	384	BMEI1526	BMEI1533	44.22	+	874.499
Candidate_641	AE008917	1575167	1575550	384	BMEI1526	BMEI1533	18.91	+	316.629
Candidate_642	AE008917	1577556	1577730	175	BMEI1526	BMEI1533	21.49	+	33.0845
Candidate_643	AE008917	1581112	1581612	501	BMEI1532	BMEI1540	25.86	-	450.702
Candidate_644	AE008917	1581914	1582275	362	BMEI1532	BMEI1540	25.77	-	399.847
Candidate_645	AE008917	1583900	1584241	342	BMEI1532	BMEI1540	37.78	-	355.513
Candidate_646	AE008917	1585411	1585910	500	BMEI1540	BMEI1543	26.08	-	497.921
Candidate_647	AE008917	1587558	1587910	353	BMEI1542	BMEI1552	18.65	+	311.631
Candidate_648	AE008917	1588104	1588235	132	BMEI1542	BMEI1552	16.05	+	307.034
Candidate_649	AE008917	1592802	1593095	294	BMEI1542	BMEI1552	17.79	+	374.17
Candidate_650	AE008917	1593699	1594007	309	BMEI1542	BMEI1552	17.12	+	149.897
Candidate_651	AE008917	1599290	1599528	239	BMEI1552	BMEI1559	30.87	+	218.025
Candidate_652	AE008917	1599768	1599977	210	BMEI1552	BMEI1559	15.49	+	82.7112
Candidate_653	AE008917	1601228	1601765	538	BMEI1552	BMEI1559	59.48	+	677.986
Candidate_654	AE008917	1601830	1602094	265	BMEI1552	BMEI1559	55.72	+	873.93
Candidate_655	AE008917	1608289	1608629	341	BMEI1562	BMEI1570	26.64	-	220.725
Candidate_656	AE008917	1609604	1610167	564	BMEI1562	BMEI1570	17.5	-	225.843
Candidate_657	AE008917	1610716	1611103	388	BMEI1562	BMEI1570	72.59	-	1701.12
Candidate_658	AE008917	1611149	1611428	280	BMEI1562	BMEI1570	18.47	-	330.845
Candidate_659	AE008917	1612793	1612944	152	BMEI1562	BMEI1570	18.31	-	228.544
Candidate_660	AE008917	1613624	1613880	257	BMEI1562	BMEI1570	17.28	-	292.868
Candidate_661	AE008917	1616298	1616608	311	BMEI1569	BMEI1573	25.02	+	446.8
Candidate_662	AE008917	1616806	1617008	203	BMEI1569	BMEI1573	15.07	+	142.606
Candidate_663	AE008917	1617351	1617609	259	BMEI1569	BMEI1573	19.7	+	380.024
Candidate_664	AE008917	1621392	1621800	409	BMEI1573	BMEI1577	107.36	+	1840.27
Candidate_665	AE008917	1622800	1623099	300	BMEI1573	BMEI1577	16.75	+	192.993
Candidate_666	AE008917	1623399	1623639	241	BMEI1573	BMEI1577	18.38	+	216.216
Candidate_667	AE008917	1627393	1627558	166	BMEI1578	BMEI1584	16.48	+	104.635
Candidate_668	AE008917	1628341	1628798	458	BMEI1578	BMEI1584	17.54	+	227.546
Candidate_669	AE008917	1634690	1635040	351	BMEI1584	BMEI1586	50.68	+	791.765
Candidate_670	AE008917	1636135	1636482	348	BMEI1585	BMEI1588	19.18	-	249.56
Candidate_671	AE008917	1636906	1637218	313	BMEI1587	BMEI1590	28.73	+	388.452
Candidate_672	AE008917	1638428	1638798	371	BMEI1587	BMEI1590	15.7	+	343.33
Candidate_673	AE008917	1642992	1643368	377	BMEI1591	BMEI1598	119.7	+	1673.97
Candidate_674	AE008917	1646122	1646280	159	BMEI1597	BMEI1605	20.5	-	218.482
Candidate_675	AE008917	1646479	1646979	501	BMEI1597	BMEI1605	22.37	-	335.137
Candidate_676	AE008917	1649839	1649958	120	BMEI1597	BMEI1605	22.8	-	144.745
Candidate_677	AE008917	1651508	1652022	515	BMEI1605	BMEI1607	19.84	-	382.238
Candidate_678	AE008917	1654591	1654868	278	BMEI1605	BMEI1607	43.24	-	437.358
Candidate_679	AE008917	1655700	1655866	167	BMEI1606	BMEI1608	18.31	+	138.677
Candidate_680	AE008917	1659823	1660183	361	BMEI1611	BMEI1617	24.61	+	384.916
Candidate_681	AE008917	1660702	1660836	135	BMEI1611	BMEI1617	18.67	+	85.7746
Candidate_682	AE008917	1661087	1661242	156	BMEI1611	BMEI1617	16.71	+	111.342
Candidate_683	AE008917	1661325	1661648	324	BMEI1611	BMEI1617	22.42	+	375.264
Candidate_684	AE008917	1665080	1665311	232	BMEI1616	BMEI1619	16.91	-	49.9119
Candidate_685	AE008917	1668323	1668728	406	BMEI1618	BMEI1622	15.93	+	313.732
Candidate_686	AE008917	1669737	1669987	251	BMEI1621	BMEI1624	47.24	-	1061.08
Candidate_687	AE008917	1673647	1674087	441	BMEI1625	BMEI1627	28.74	+	958.4
Candidate_688	AE008917	1674170	1674492	323	BMEI1625	BMEI1627	25.64	+	591.526
Candidate_689	AE008917	1682618	1683194	577	BMEI1630	BMEI1634	32.84	-	541.852
Candidate_690	AE008917	1685130	1685323	194	BMEI1633	BMEI1637	15.76	+	238.754
Candidate_691	AE008917	1685747	1686044	298	BMEI1633	BMEI1637	18.08	+	330.29
Candidate_692	AE008917	1686279	1686752	474	BMEI1633	BMEI1637	28.2	+	268.724
Candidate_693	AE008917	1689734	1690064	331	BMEI1636	BMEI1640	28.8	-	349.836
Candidate_694	AE008917	1690671	1691154	484	BMEI1636	BMEI1640	17.95	-	131.586
Candidate_695	AE008917	1691249	1691508	260	BMEI1636	BMEI1640	22.46	-	133.61
Candidate_696	AE008917	1695855	1696017	163	BMEI1642	BMEI1645	17.18	-	284.161
Candidate_697	AE008917	1699789	1700269	481	BMEI1644	BMEI1647	27.19	+	96.2958
Candidate_698	AE008917	1701300	1701813	514	BMEI1646	BMEI1649	21.36	-	191.491
Candidate_699	AE008917	1702200	1702659	460	BMEI1646	BMEI1649	34.35	-	490.873
Candidate_700	AE008917	1702677	1702797	121	BMEI1646	BMEI1649	24.3	-	191.398
Candidate_701	AE008917	1703518	1703916	399	BMEI1648	BMEI1657	24.16	+	391.79
Candidate_702	AE008917	1704834	1705255	422	BMEI1648	BMEI1657	20.85	+	219.518
Candidate_703	AE008917	1705327	1705690	364	BMEI1648	BMEI1657	61.14	+	1065.7
Candidate_704	AE008917	1705748	1706165	418	BMEI1648	BMEI1657	17.27	+	512.493
Candidate_705	AE008917	1706784	1707244	461	BMEI1648	BMEI1657	15.26	+	150.71
Candidate_706	AE008917	1713424	1713692	269	BMEI1659	BMEI1662	30.43	+	495.037
Candidate_707	AE008917	1715569	1715830	262	BMEI1662	BMEI1666	26.5	+	685.051
Candidate_708	AE008917	1715833	1716299	467	BMEI1662	BMEI1666	18.96	+	198.365
Candidate_709	AE008917	1718441	1718697	257	BMEI1665	BMEI1675	20.61	-	67.585
Candidate_710	AE008917	1718711	1718904	194	BMEI1665	BMEI1675	15.21	-	208.91
Candidate_711	AE008917	1719207	1719461	255	BMEI1665	BMEI1675	18.38	-	204.345
Candidate_712	AE008917	1720593	1721121	529	BMEI1665	BMEI1675	29.98	-	197.006
Candidate_713	AE008917	1723592	1724162	571	BMEI1665	BMEI1675	79.71	-	2575.49
Candidate_714	AE008917	1725546	1726083	538	BMEI1674	BMEI1680	28.38	+	559.607
Candidate_715	AE008917	1727656	1728155	500	BMEI1679	BMEI1683	32.71	-	544.24
Candidate_716	AE008917	1731404	1731784	381	BMEI1685	BMEI1701	68.99	+	1200.51
Candidate_717	AE008917	1732707	1733199	493	BMEI1685	BMEI1701	147.11	+	2325.31
Candidate_718	AE008917	1735727	1736037	311	BMEI1685	BMEI1701	58.4	+	521.267
Candidate_719	AE008917	1736642	1736794	153	BMEI1685	BMEI1701	17.31	+	264.892
Candidate_720	AE008917	1740537	1740710	174	BMEI1685	BMEI1701	31.82	+	299.472
Candidate_721	AE008917	1741401	1741864	464	BMEI1685	BMEI1701	52.62	+	623.899
Candidate_722	AE008917	1744084	1744231	148	BMEI1702	BMEI1704	18.11	-	391.202
Candidate_723	AE008917	1751335	1751787	453	BMEI1706	BMEI1717	17	+	178.934
Candidate_724	AE008917	1752177	1752396	220	BMEI1706	BMEI1717	16.64	+	263.172
Candidate_725	AE008917	1755486	1755966	481	BMEI1706	BMEI1717	20.19	+	216.666
Candidate_726	AE008917	1756613	1756887	275	BMEI1716	BMEI1719	60.73	-	168.43
Candidate_727	AE008917	1758888	1759078	191	BMEI1718	BMEI1723	15.21	+	151.565
Candidate_728	AE008917	1761059	1761255	197	BMEI1718	BMEI1723	16.45	+	117.559
Candidate_729	AE008917	1763115	1763327	213	BMEI1722	BMEI1730	45.39	-	190.275
Candidate_730	AE008917	1765292	1765659	368	BMEI1722	BMEI1730	22.13	-	157.331
Candidate_731	AE008917	1774327	1774568	242	BMEI1729	BMEI1732	22.59	+	263.172
Candidate_732	AE008917	1781456	1781733	278	BMEI1739	BMEI1742	40.81	+	1207.94
Candidate_733	AE008917	1784486	1784683	198	BMEI1741	BMEI1744	23.54	-	409.379
Candidate_734	AE008917	1785970	1786098	129	BMEI1743	BMEI1752	20.65	+	314.174
Candidate_735	AE008917	1788656	1789094	439	BMEI1743	BMEI1752	22.54	+	118.697
Candidate_736	AE008917	1789143	1789469	327	BMEI1743	BMEI1752	46.63	+	672.819
Candidate_737	AE008917	1792831	1793043	213	BMEI1743	BMEI1752	30.18	+	299.003
Candidate_738	AE008917	1793246	1793387	142	BMEI1743	BMEI1752	22.46	+	163.093
Candidate_739	AE008917	1793458	1793701	244	BMEI1743	BMEI1752	15.51	+	332.201
Candidate_740	AE008917	1797179	1797385	207	BMEI1752	BMEI1756	15.11	+	223.76
Candidate_741	AE008917	1797817	1798011	195	BMEI1752	BMEI1756	15.89	+	237.53
Candidate_742	AE008917	1801877	1802296	420	BMEI1756	BMEI1760	76.16	+	1020.1
Candidate_743	AE008917	1803096	1803248	153	BMEI1756	BMEI1760	30.56	+	756.835
Candidate_744	AE008917	1804763	1805119	357	BMEI1756	BMEI1760	32.75	+	389.229
Candidate_745	AE008917	1805588	1805927	340	BMEI1756	BMEI1760	16.37	+	187.317
Candidate_746	AE008917	1810399	1810600	202	BMEI1762	BMEI1776	25.35	+	343.948
Candidate_747	AE008917	1810835	1811372	538	BMEI1762	BMEI1776	488.75	+	1442.07
Candidate_748	AE008917	1813021	1813328	308	BMEI1762	BMEI1776	33.5	+	582.738
Candidate_749	AE008917	1814152	1814356	205	BMEI1762	BMEI1776	29.99	+	254.186
Candidate_750	AE008917	1814846	1815342	497	BMEI1762	BMEI1776	16.13	+	128.144
Candidate_751	AE008917	1816726	1817168	443	BMEI1762	BMEI1776	26.78	+	196.042
Candidate_752	AE008917	1818701	1818948	248	BMEI1775	BMEI1779	19.01	-	303.497
Candidate_753	AE008917	1819540	1819680	141	BMEI1775	BMEI1779	18.9	-	82.1246
Candidate_754	AE008917	1822909	1823124	216	BMEI1781	BMEI1783	16.12	+	160.827
Candidate_755	AE008917	1831694	1832107	414	BMEI1792	BMEI1801	31.02	-	489.475
Candidate_756	AE008917	1834197	1834643	447	BMEI1792	BMEI1801	36.08	-	595.817
Candidate_757	AE008917	1835904	1836122	219	BMEI1792	BMEI1801	28	-	449.435
Candidate_758	AE008917	1836328	1836658	331	BMEI1792	BMEI1801	21.55	-	419.803
Candidate_759	AE008917	1838611	1839012	402	BMEI1800	BMEI1802	24.42	+	115.22
Candidate_760	AE008917	1841013	1841380	368	BMEI1801	BMEI1809	16.38	-	235.997
Candidate_761	AE008917	1841394	1841579	186	BMEI1801	BMEI1809	18.85	-	186.767
Candidate_762	AE008917	1842181	1842492	312	BMEI1801	BMEI1809	30.18	-	463.925
Candidate_763	AE008917	1843441	1843787	347	BMEI1801	BMEI1809	17.85	-	216.908
Candidate_764	AE008917	1844984	1845283	300	BMEI1801	BMEI1809	27.93	-	656.176
Candidate_765	AE008917	1854415	1854576	162	BMEI1812	BMEI1819	16.9	+	321.655
Candidate_766	AE008917	1857255	1857775	521	BMEI1818	BMEI1824	24.66	-	377.836
Candidate_767	AE008917	1857987	1858434	448	BMEI1818	BMEI1824	24.76	-	504.021
Candidate_768	AE008917	1861166	1861407	242	BMEI1818	BMEI1824	20.27	-	167.473
Candidate_769	AE008917	1861850	1862279	430	BMEI1818	BMEI1824	54.57	-	632.837
Candidate_770	AE008917	1862394	1862554	161	BMEI1818	BMEI1824	34.75	-	719.228
Candidate_771	AE008917	1864983	1865270	288	BMEI1823	BMEI1827	25.68	+	522.689
Candidate_772	AE008917	1873177	1873497	321	BMEI1826	BMEI1836	18.66	-	486.991
Candidate_773	AE008917	1874953	1875356	404	BMEI1826	BMEI1836	41.03	-	200.636
Candidate_774	AE008917	1879235	1879436	202	BMEI1835	BMEI1843	37.92	+	487.259
Candidate_775	AE008917	1879925	1880230	306	BMEI1835	BMEI1843	16.89	+	245.971
Candidate_776	AE008917	1881211	1881437	227	BMEI1835	BMEI1843	18.09	+	153.034
Candidate_777	AE008917	1884422	1884676	255	BMEI1835	BMEI1843	27.91	+	385.986
Candidate_778	AE008917	1885826	1886060	235	BMEI1835	BMEI1843	20.66	+	123.187
Candidate_779	AE008917	1887264	1887695	432	BMEI1835	BMEI1843	21.5	+	361.862
Candidate_780	AE008917	1891333	1891692	360	BMEI1835	BMEI1843	16.49	+	289.489
Candidate_781	AE008917	1892149	1892404	256	BMEI1835	BMEI1843	28.57	+	316.629
Candidate_782	AE008917	1893162	1893547	386	BMEI1835	BMEI1843	66.04	+	2624.9
Candidate_783	AE008917	1896673	1897231	559	BMEI1844	BMEI1849	41.12	-	134.646
Candidate_784	AE008917	1899092	1899617	526	BMEI1844	BMEI1849	18.23	-	374.245
Candidate_785	AE008917	1901048	1901594	547	BMEI1848	BMEI1855	22.67	+	296.369
Candidate_786	AE008917	1903911	1904469	559	BMEI1854	BMEI1858	20.1	-	352.151
Candidate_787	AE008917	1904848	1905416	569	BMEI1854	BMEI1858	21.83	-	325.612
Candidate_788	AE008917	1905654	1906099	446	BMEI1854	BMEI1858	36.71	-	584.171
Candidate_789	AE008917	1906109	1906572	464	BMEI1854	BMEI1858	30.25	-	361.862
Candidate_790	AE008917	1910483	1911011	529	BMEI1857	BMEI1861	23.12	+	394.012
Candidate_791	AE008917	1913159	1913474	316	BMEI1860	BMEI1863	20.56	-	238.187
Candidate_792	AE008917	1915683	1916047	365	BMEI1863	BMEI1869	42.08	-	888.296
Candidate_793	AE008917	1916056	1916512	457	BMEI1863	BMEI1869	15.16	-	392.742
Candidate_794	AE008917	1916520	1916864	345	BMEI1863	BMEI1869	18	-	285.294
Candidate_795	AE008917	1917330	1917664	335	BMEI1863	BMEI1869	15.99	-	207.395
Candidate_796	AE008917	1917815	1918228	414	BMEI1863	BMEI1869	20.19	-	377.595
Candidate_797	AE008917	1922860	1923132	273	BMEI1870	BMEI1874	28.25	+	445.368
Candidate_798	AE008917	1923783	1924033	251	BMEI1870	BMEI1874	27.19	+	230.669
Candidate_799	AE008917	1924248	1924541	294	BMEI1870	BMEI1874	149.1	+	2067.78
Candidate_800	AE008917	1933959	1934264	306	BMEI1876	BMEI1885	25.71	+	397.338
Candidate_801	AE008917	1934807	1935278	472	BMEI1876	BMEI1885	55.06	+	711.457
Candidate_802	AE008917	1937052	1937371	320	BMEI1884	BMEI1887	19.88	-	217.117
Candidate_803	AE008917	1942564	1942717	154	BMEI1887	BMEI1893	18.34	-	225.576
Candidate_804	AE008917	1948737	1949033	297	BMEI1892	BMEI1897	22.07	+	292.413
Candidate_805	AE008917	1949315	1949466	152	BMEI1892	BMEI1897	19.34	+	228.544
Candidate_806	AE008917	1950272	1950677	406	BMEI1892	BMEI1897	24.42	+	385.035
Candidate_807	AE008917	1954769	1954961	193	BMEI1897	BMEI1902	17.39	+	89.9967
Candidate_808	AE008917	1955243	1955645	403	BMEI1897	BMEI1902	18.05	+	502.835
Candidate_809	AE008917	1960275	1960457	183	BMEI1903	BMEI1906	15.68	-	63.2763
Candidate_810	AE008917	1960654	1961012	359	BMEI1903	BMEI1906	38.22	-	628.974
Candidate_811	AE008917	1962754	1963243	490	BMEI1907	BMEI1913	20.96	-	248.134
Candidate_812	AE008917	1963890	1964172	283	BMEI1907	BMEI1913	22.1	-	163.669
Candidate_813	AE008917	1964341	1964579	239	BMEI1907	BMEI1913	43.31	-	726.751
Candidate_814	AE008917	1964680	1965058	379	BMEI1907	BMEI1913	39.32	-	580.506
Candidate_815	AE008917	1966463	1966707	245	BMEI1907	BMEI1913	34.81	-	590.794
Candidate_816	AE008917	1966710	1967012	303	BMEI1907	BMEI1913	63.27	-	1356.68
Candidate_817	AE008917	1967027	1967457	431	BMEI1907	BMEI1913	83.62	-	1114.97
Candidate_818	AE008917	1977181	1977319	139	BMEI1917	BMEI1929	17.29	-	458.184
Candidate_819	AE008917	1977823	1977994	172	BMEI1917	BMEI1929	21.43	-	235.631
Candidate_820	AE008917	1979291	1979502	212	BMEI1917	BMEI1929	74.36	-	491.585
Candidate_821	AE008917	1979961	1980294	334	BMEI1917	BMEI1929	19.46	-	242.686
Candidate_822	AE008917	1980498	1980752	255	BMEI1917	BMEI1929	23.55	-	249.755
Candidate_823	AE008917	1981424	1981573	150	BMEI1917	BMEI1929	15.39	-	77.1971
Candidate_824	AE008917	1989665	1989976	312	BMEI1929	BMEI1940	45.02	-	890.736
Candidate_825	AE008917	1990178	1990613	436	BMEI1929	BMEI1940	17.57	-	185.911
Candidate_826	AE008917	1990719	1991143	425	BMEI1929	BMEI1940	34.38	-	708.397
Candidate_827	AE008917	1996517	1996905	389	BMEI1929	BMEI1940	19.9	-	312.559
Candidate_828	AE008917	1999114	1999370	257	BMEI1939	BMEI1948	47.94	+	180.227
Candidate_829	AE008917	2000989	2001588	600	BMEI1939	BMEI1948	17.33	+	385.986
Candidate_831	AE008917	2014213	2014627	415	BMEI1955	BMEI1959	40.8	-	1074.25
Candidate_832	AE008917	2014889	2015397	509	BMEI1955	BMEI1959	15.31	-	216.122
Candidate_834	AE008917	2018735	2018957	223	BMEI1958	BMEI1980	21.18	+	51.9263
Candidate_835	AE008917	2021448	2021719	272	BMEI1958	BMEI1980	17.28	+	127.716
Candidate_836	AE008917	2026743	2027150	408	BMEI1958	BMEI1980	335.93	+	1050.11
Candidate_837	AE008917	2027697	2028013	317	BMEI1958	BMEI1980	25.29	+	182.643
Candidate_838	AE008917	2033951	2034431	481	BMEI1958	BMEI1980	18.79	+	349.072
Candidate_839	AE008917	2034480	2034660	181	BMEI1958	BMEI1980	20.46	+	191.927
Candidate_840	AE008917	2037029	2037323	295	BMEI1958	BMEI1980	31.49	+	176.637
Candidate_841	AE008917	2043321	2043761	441	BMEI1982	BMEI1992	23.73	+	354.477
Candidate_842	AE008917	2045941	2046515	575	BMEI1982	BMEI1992	17.93	+	171.176
Candidate_843	AE008917	2046767	2047002	236	BMEI1982	BMEI1992	23.17	+	711.457
Candidate_844	AE008917	2047120	2047320	201	BMEI1982	BMEI1992	25.96	+	86.4147
Candidate_845	AE008917	2047401	2047842	442	BMEI1982	BMEI1992	17.45	+	157.189
Candidate_846	AE008917	2049787	2050370	584	BMEI1982	BMEI1992	30.64	+	346.991
Candidate_847	AE008917	2053820	2054057	238	BMEI1993	BMEI1997	22.79	+	462.21
Candidate_848	AE008917	2055531	2055896	366	BMEI1996	BMEI1998	29.78	-	537.849
Candidate_849	AE008917	2056625	2056940	316	BMEI1997	BMEI2011	15.7	+	146.577
Candidate_850	AE008917	2058557	2058823	267	BMEI1997	BMEI2011	23.98	+	607.168
Candidate_851	AE008917	2058983	2059488	506	BMEI1997	BMEI2011	20.48	+	434.806
Candidate_852	AE008917	2062049	2062354	306	BMEI1997	BMEI2011	19.41	+	378.417
Candidate_853	AE008917	2062389	2062645	257	BMEI1997	BMEI2011	15.69	+	292.868
Candidate_854	AE008917	2064374	2064702	329	BMEI1997	BMEI2011	25.39	+	387.159
Candidate_855	AE008917	2064851	2065017	167	BMEI1997	BMEI2011	17.38	+	242.686
Candidate_856	AE008917	2071348	2071918	571	BMEI2010	BMEI2022	19.6	-	446.148
Candidate_857	AE008917	2072735	2072992	258	BMEI2010	BMEI2022	33.84	-	426.379
Candidate_858	AE008917	2074642	2075187	546	BMEI2010	BMEI2022	26.95	-	742.28
Candidate_859	AE008917	2075496	2075860	365	BMEI2010	BMEI2022	18.98	-	396.561
Candidate_860	AE008917	2076420	2076682	263	BMEI2010	BMEI2022	28.32	-	704.46
Candidate_861	AE008917	2083474	2083807	334	BMEI2021	BMEI2037	125.62	+	1612.13
Candidate_862	AE008917	2087955	2088093	139	BMEI2021	BMEI2037	56.03	+	499.838
Candidate_863	AE008917	2089692	2090139	448	BMEI2021	BMEI2037	16.91	+	245.549
Candidate_864	AE008917	2090192	2090530	339	BMEI2021	BMEI2037	17.36	+	375.738
Candidate_865	AE008917	2091422	2091915	494	BMEI2021	BMEI2037	23.87	+	386.767
Candidate_866	AE008917	2095726	2095973	248	BMEI2021	BMEI2037	15.69	+	350.189
Candidate_867	AE008917	2096388	2096803	416	BMEI2021	BMEI2037	21.49	+	501.039
Candidate_868	AE008917	2097533	2097832	300	BMEI2021	BMEI2037	16.14	+	154.394
Candidate_869	AE008917	2097861	2098180	320	BMEI2021	BMEI2037	20	+	452.327
Candidate_870	AE008917	2100204	2100338	135	BMEI2036	BMEI2039	18.11	-	214.436
Candidate_871	AE008917	2102105	2102384	280	BMEI2038	BMEI2046	31.69	+	186.1
Candidate_872	AE008917	2104772	2104964	193	BMEI2038	BMEI2046	16.3	+	119.996
Candidate_873	AE008917	2105104	2105312	209	BMEI2038	BMEI2046	25.19	+	387.832
Candidate_874	AE008917	2106106	2106458	353	BMEI2045	BMEI2050	27.5	-	360.836
Candidate_875	AE008917	2107218	2107512	295	BMEI2045	BMEI2050	16.37	-	353.275
Candidate_876	AE008917	2107625	2108178	554	BMEI2045	BMEI2050	58.96	-	752.463
Candidate_877	AE008917	2110159	2110485	327	BMEI2049	BMEI2054	38.63	+	478.056
Candidate_878	AE008917	2113991	2114169	179	BMEI2055	-	23.4	+	388.142
Candidate_879	AE008918	40	354	315	-	BMEII0008	35.53	+	845.492
Candidate_880	AE008918	2850	3168	319	-	BMEII0008	26.53	+	526.344
Candidate_881	AE008918	6832	7059	228	BMEII0009	BMEII0012	17.33	+	228.544
Candidate_882	AE008918	9238	9590	353	BMEII0009	BMEII0012	21.11	+	377.238
Candidate_883	AE008918	11606	12110	505	BMEII0011	BMEII0021	26.83	-	424.202
Candidate_884	AE008918	17412	17742	331	BMEII0011	BMEII0021	18.03	-	174.918
Candidate_885	AE008918	17812	18271	460	BMEII0011	BMEII0021	17.52	-	327.249
Candidate_886	AE008918	31014	31240	227	BMEII0023	BMEII0039	70.46	-	306.068
Candidate_887	AE008918	33454	33715	262	BMEII0023	BMEII0039	20.99	-	464.067
Candidate_888	AE008918	33782	34186	405	BMEII0023	BMEII0039	119.12	-	1443.87
Candidate_889	AE008918	34629	34833	205	BMEII0023	BMEII0039	29.04	-	762.557
Candidate_890	AE008918	36610	37064	455	BMEII0023	BMEII0039	27.61	-	152.698
Candidate_891	AE008918	40080	40304	225	BMEII0038	BMEII0041	18.81	+	463.183
Candidate_892	AE008918	42572	42875	304	BMEII0038	BMEII0041	19.87	+	571.36
Candidate_893	AE008918	43409	43567	159	BMEII0038	BMEII0041	37.45	+	436.965
Candidate_894	AE008918	44432	44630	199	BMEII0038	BMEII0041	18.76	+	290.944
Candidate_895	AE008918	44660	44875	216	BMEII0038	BMEII0041	27.19	+	455.677
Candidate_896	AE008918	48890	49185	296	BMEII0044	BMEII0048	23.94	-	254.281
Candidate_897	AE008918	53836	54058	223	BMEII0050	BMEII0057	38.37	+	233.668
Candidate_898	AE008918	54111	54576	466	BMEII0050	BMEII0057	16.1	+	136.669
Candidate_899	AE008918	54578	54762	185	BMEII0050	BMEII0057	15.38	+	93.8884
Candidate_900	AE008918	58544	58790	247	BMEII0050	BMEII0057	20.46	+	351.606
Candidate_901	AE008918	61244	61496	253	BMEII0057	BMEII0071	15.43	+	160.192
Candidate_902	AE008918	65811	65986	176	BMEII0057	BMEII0071	15.56	+	230.276
Candidate_903	AE008918	66479	66687	209	BMEII0057	BMEII0071	21.42	+	387.832
Candidate_904	AE008918	69585	69976	392	BMEII0057	BMEII0071	29.41	+	576.024
Candidate_905	AE008918	70756	71058	303	BMEII0057	BMEII0071	29.49	+	535.03
Candidate_906	AE008918	71728	72090	363	BMEII0070	BMEII0072	15.76	-	207.348
Candidate_907	AE008918	73893	74097	205	BMEII0072	BMEII0076	40.01	-	84.7286
Candidate_908	AE008918	78045	78378	334	BMEII0076	BMEII0082	16.79	-	277.355
Candidate_909	AE008918	78510	78655	146	BMEII0076	BMEII0082	15.08	-	277.592
Candidate_910	AE008918	80369	80666	298	BMEII0076	BMEII0082	23.42	-	310.861
Candidate_911	AE008918	81182	81590	409	BMEII0076	BMEII0082	19.16	-	254.807
Candidate_912	AE008918	91784	91884	101	BMEII0090	BMEII0094	21.88	+	57.3246
Candidate_913	AE008918	92057	92531	475	BMEII0090	BMEII0094	34.92	+	536.317
Candidate_914	AE008918	92593	92711	119	BMEII0090	BMEII0094	17.24	+	48.6537
Candidate_915	AE008918	95001	95459	459	BMEII0093	BMEII0098	119.09	-	1463.21
Candidate_916	AE008918	95471	95801	331	BMEII0093	BMEII0098	65.98	-	594.721
Candidate_917	AE008918	96687	97269	583	BMEII0093	BMEII0098	24.24	-	198.62
Candidate_918	AE008918	97989	98302	314	BMEII0093	BMEII0098	15.31	-	184.388
Candidate_919	AE008918	99918	100286	369	BMEII0097	BMEII0105	35.78	+	62.7619
Candidate_920	AE008918	100537	101129	593	BMEII0097	BMEII0105	24.1	+	361.251
Candidate_921	AE008918	101414	101791	378	BMEII0097	BMEII0105	16.49	+	336.972
Candidate_922	AE008918	109635	110075	441	BMEII0104	BMEII0119	50.03	-	472.635
Candidate_923	AE008918	110431	110721	291	BMEII0104	BMEII0119	23.75	-	318.339
Candidate_924	AE008918	112592	112865	274	BMEII0104	BMEII0119	29.83	-	316.959
Candidate_925	AE008918	115725	115949	225	BMEII0104	BMEII0119	19.61	-	25.7324
Candidate_926	AE008918	116373	116724	352	BMEII0104	BMEII0119	22.18	-	246.724
Candidate_927	AE008918	116790	117092	303	BMEII0104	BMEII0119	38.39	-	343.948
Candidate_928	AE008918	118090	118521	432	BMEII0104	BMEII0119	34.42	-	790.734
Candidate_929	AE008918	123434	123700	267	BMEII0118	BMEII0127	33.87	+	455.376
Candidate_930	AE008918	124713	125155	443	BMEII0118	BMEII0127	34.71	+	470.502
Candidate_931	AE008918	125939	126202	264	BMEII0118	BMEII0127	44.64	+	219.31
Candidate_932	AE008918	130401	130629	229	BMEII0126	BMEII0133	76.46	-	1820.37
Candidate_933	AE008918	130852	131208	357	BMEII0126	BMEII0133	19.32	-	243.268
Candidate_934	AE008918	132829	132965	137	BMEII0126	BMEII0133	15.75	-	126.784
Candidate_935	AE008918	133657	133935	279	BMEII0126	BMEII0133	22.37	-	145.263
Candidate_936	AE008918	134468	134764	297	BMEII0126	BMEII0133	62.32	-	38.9884
Candidate_937	AE008918	145358	145599	242	BMEII0139	BMEII0147	37.34	+	622.043
Candidate_938	AE008918	148599	149113	515	BMEII0139	BMEII0147	37.78	+	494.661
Candidate_939	AE008918	149373	149620	248	BMEII0139	BMEII0147	15.15	+	163.421
Candidate_940	AE008918	150868	151141	274	BMEII0146	BMEII0148	23.96	-	169.045
Candidate_941	AE008918	151793	152097	305	BMEII0147	BMEII0150	15.58	+	227.795
Candidate_942	AE008918	153664	154243	580	BMEII0147	BMEII0150	32.13	+	469.172
Candidate_943	AE008918	154271	154539	269	BMEII0147	BMEII0150	26.94	+	279.804
Candidate_944	AE008918	155362	155612	251	BMEII0147	BMEII0150	32.69	+	184.535
Candidate_945	AE008918	161230	161514	285	BMEII0147	BMEII0150	30.26	+	507.876
Candidate_946	AE008918	161736	162016	281	BMEII0147	BMEII0150	22.46	+	453.293
Candidate_947	AE008918	162309	162888	580	BMEII0149	BMEII0173	25.09	-	379.331
Candidate_948	AE008918	164038	164513	476	BMEII0149	BMEII0173	38.38	-	596.007
Candidate_949	AE008918	166838	167158	321	BMEII0149	BMEII0173	19.72	-	342.698
Candidate_950	AE008918	167544	167793	250	BMEII0149	BMEII0173	16.76	-	254.751
Candidate_951	AE008918	169564	169885	322	BMEII0149	BMEII0173	64.98	-	1708.17
Candidate_952	AE008918	169986	170400	415	BMEII0149	BMEII0173	92.78	-	404.587
Candidate_953	AE008918	171631	172053	423	BMEII0149	BMEII0173	19.99	-	328.498
Candidate_954	AE008918	172916	173301	386	BMEII0149	BMEII0173	39.86	-	914.966
Candidate_955	AE008918	174982	175353	372	BMEII0149	BMEII0173	15.48	-	280.151
Candidate_956	AE008918	176136	176433	298	BMEII0149	BMEII0173	43.82	-	369.147
Candidate_957	AE008918	177873	178177	305	BMEII0149	BMEII0173	15.88	-	189.829
Candidate_958	AE008918	178200	178377	178	BMEII0149	BMEII0173	17.88	-	227.688
Candidate_959	AE008918	178464	178785	322	BMEII0149	BMEII0173	18.23	-	341.633
Candidate_960	AE008918	180120	180446	327	BMEII0149	BMEII0173	45.55	-	354.115
Candidate_961	AE008918	183992	184324	333	BMEII0174	BMEII0178	16.53	+	295.575
Candidate_962	AE008918	197131	197395	265	BMEII0184	BMEII0187	16.25	-	349.572
Candidate_963	AE008918	197414	197776	363	BMEII0184	BMEII0187	24.57	-	398.745
Candidate_964	AE008918	198895	199129	235	BMEII0186	BMEII0193	17.74	+	246.374
Candidate_965	AE008918	206580	207160	581	BMEII0192	BMEII0197	42.56	-	1146
Candidate_966	AE008918	207783	208131	349	BMEII0192	BMEII0197	46.97	-	265.434
Candidate_967	AE008918	212055	212433	379	BMEII0196	BMEII0214	20.6	+	213.871
Candidate_968	AE008918	215518	216025	508	BMEII0196	BMEII0214	28.12	+	581.258
Candidate_969	AE008918	218128	218656	529	BMEII0196	BMEII0214	48.49	+	1324.32
Candidate_970	AE008918	218733	219025	293	BMEII0196	BMEII0214	19.56	+	98.8018
Candidate_971	AE008918	220831	221371	541	BMEII0196	BMEII0214	61.37	+	535.1
Candidate_972	AE008918	227047	227438	392	BMEII0213	BMEII0218	25.06	-	251.088
Candidate_973	AE008918	227479	227682	204	BMEII0213	BMEII0218	19.77	-	482.482
Candidate_974	AE008918	228071	228291	221	BMEII0213	BMEII0218	15.89	-	235.783
Candidate_975	AE008918	232686	233011	326	BMEII0217	BMEII0220	19.03	+	248.641
Candidate_976	AE008918	233772	234085	314	BMEII0217	BMEII0220	20.95	+	276.582
Candidate_977	AE008918	234179	234423	245	BMEII0217	BMEII0220	23.26	+	307.213
Candidate_978	AE008918	247169	247417	249	BMEII0232	BMEII0236	15.39	-	209.269
Candidate_979	AE008918	247440	247727	288	BMEII0232	BMEII0236	21.08	-	502.585
Candidate_980	AE008918	247893	248128	236	BMEII0232	BMEII0236	20.18	-	196.264
Candidate_981	AE008918	248360	248531	172	BMEII0232	BMEII0236	15.41	-	201.969
Candidate_982	AE008918	248816	249179	364	BMEII0232	BMEII0236	22.55	-	365.838
Candidate_983	AE008918	253289	253456	168	BMEII0238	BMEII0240	22.96	-	275.704
Candidate_984	AE008918	261529	262090	562	BMEII0244	BMEII0257	24.76	+	391.48
Candidate_985	AE008918	264214	264730	517	BMEII0244	BMEII0257	24.65	+	291.169
Candidate_986	AE008918	266000	266215	216	BMEII0244	BMEII0257	48.8	+	428.873
Candidate_987	AE008918	266655	267077	423	BMEII0244	BMEII0257	45.5	+	451.685
Candidate_988	AE008918	267896	268170	275	BMEII0244	BMEII0257	17.28	+	505.29
Candidate_989	AE008918	269029	269364	336	BMEII0244	BMEII0257	18.86	+	258.473
Candidate_990	AE008918	269804	270243	440	BMEII0244	BMEII0257	23.59	+	171.062
Candidate_991	AE008918	270639	270987	349	BMEII0256	BMEII0259	18.53	-	298.614
Candidate_992	AE008918	272175	272421	247	BMEII0258	BMEII0260	89	+	1218.9
Candidate_993	AE008918	272524	272684	161	BMEII0258	BMEII0260	30.9	+	323.653
Candidate_994	AE008918	273963	274208	246	BMEII0259	BMEII0261	32.82	-	494.25
Candidate_995	AE008918	275958	276175	218	BMEII0262	BMEII0264	21.67	+	185.911
Candidate_996	AE008918	276225	276580	356	BMEII0262	BMEII0264	18.29	+	325.269
Candidate_997	AE008918	280151	280426	276	BMEII0266	BMEII0269	21.2	+	230.752
Candidate_998	AE008918	280659	280844	186	BMEII0266	BMEII0269	15.74	+	249.023
Candidate_999	AE008918	285040	285515	476	BMEII0271	BMEII0278	33.57	+	754.132
Candidate_1000	AE008918	286354	286606	253	BMEII0271	BMEII0278	15.43	+	183.076
Candidate_1001	AE008918	288480	288883	404	BMEII0271	BMEII0278	48.15	+	386.941
Candidate_1002	AE008918	293549	294003	455	BMEII0280	BMEII0290	26.65	-	598.066
Candidate_1003	AE008918	294318	294576	259	BMEII0280	BMEII0290	21.87	-	89.4175
Candidate_1004	AE008918	295321	295476	156	BMEII0280	BMEII0290	19.19	-	296.912
Candidate_1005	AE008918	296787	297053	267	BMEII0280	BMEII0290	17.37	-	260.215
Candidate_1006	AE008918	297249	297536	288	BMEII0280	BMEII0290	30.6	-	261.344
Candidate_1007	AE008918	297892	298060	169	BMEII0280	BMEII0290	15.38	-	171.295
Candidate_1008	AE008918	299273	299784	512	BMEII0280	BMEII0290	26.66	-	169.623
Candidate_1009	AE008918	301177	301535	359	BMEII0280	BMEII0290	40.07	-	612.846
Candidate_1010	AE008918	312273	312508	236	BMEII0290	BMEII0299	18.7	-	24.533
Candidate_1011	AE008918	312568	312820	253	BMEII0290	BMEII0299	28.04	-	114.423
Candidate_1012	AE008918	319883	320057	175	BMEII0303	BMEII0306	23.06	+	132.338
Candidate_1013	AE008918	320077	320664	588	BMEII0303	BMEII0306	29.45	+	216.625
Candidate_1014	AE008918	320670	321128	459	BMEII0303	BMEII0306	15.81	+	113.525
Candidate_1015	AE008918	321224	321526	303	BMEII0303	BMEII0306	23.63	+	19.1082
Candidate_1016	AE008918	328173	328312	140	BMEII0309	BMEII0314	19.76	-	330.845
Candidate_1017	AE008918	330549	330673	125	BMEII0314	BMEII0326	15.98	-	46.3183
Candidate_1018	AE008918	333467	333781	315	BMEII0314	BMEII0326	52.73	-	753.591
Candidate_1019	AE008918	333808	333947	140	BMEII0314	BMEII0326	108.63	-	2439.98
Candidate_1020	AE008918	337990	338450	461	BMEII0314	BMEII0326	23.36	-	502.367
Candidate_1021	AE008918	338517	339020	504	BMEII0314	BMEII0326	33.92	-	379.093
Candidate_1022	AE008918	341820	342125	306	BMEII0326	BMEII0329	55.15	-	586.547
Candidate_1023	AE008918	342164	342397	234	BMEII0326	BMEII0329	48.97	-	346.397
Candidate_1024	AE008918	344061	344493	433	BMEII0331	BMEII0333	24.02	-	334.283
Candidate_1025	AE008918	351384	351814	431	BMEII0335	BMEII0345	17.1	+	228.367
Candidate_1026	AE008918	353967	354090	124	BMEII0335	BMEII0345	19.4	+	326.843
Candidate_1027	AE008918	359538	359735	198	BMEII0346	BMEII0350	19.63	-	497.103
Candidate_1028	AE008918	362643	362804	162	BMEII0349	BMEII0351	26.75	+	178.697
Candidate_1029	AE008918	369938	370163	226	BMEII0353	BMEII0363	19.09	-	204.948
Candidate_1030	AE008918	372925	373204	280	BMEII0353	BMEII0363	18.73	-	372.2
Candidate_1031	AE008918	373274	373736	463	BMEII0353	BMEII0363	15.47	-	337.633
Candidate_1032	AE008918	375215	375398	184	BMEII0353	BMEII0363	16.58	-	125.865
Candidate_1033	AE008918	377160	377542	383	BMEII0362	BMEII0369	17.8	+	241.871
Candidate_1034	AE008918	379538	379880	343	BMEII0362	BMEII0369	15.5	+	253.198
Candidate_1035	AE008918	380510	380713	204	BMEII0362	BMEII0369	18.95	+	539.245
Candidate_1036	AE008918	383008	383267	260	BMEII0362	BMEII0369	18.08	+	489.905
Candidate_1037	AE008918	384130	384318	189	BMEII0368	BMEII0371	16.95	-	245.07
Candidate_1039	AE008918	389056	389615	560	BMEII0372	BMEII0375	17.38	+	279.15
Candidate_1040	AE008918	389944	390219	276	BMEII0372	BMEII0375	20.16	+	272.707
Candidate_1041	AE008918	390466	390682	217	BMEII0372	BMEII0375	25.73	+	640.345
Candidate_1042	AE008918	392176	392384	209	BMEII0375	BMEII0378	16.12	+	138.512
Candidate_1043	AE008918	395304	395550	247	BMEII0377	BMEII0388	18.71	-	281.285
Candidate_1044	AE008918	398475	398912	438	BMEII0377	BMEII0388	48.82	-	766.684
Candidate_1045	AE008918	399056	399521	466	BMEII0377	BMEII0388	22.31	-	410.006
Candidate_1046	AE008918	401445	401605	161	BMEII0377	BMEII0388	32.73	-	215.768
Candidate_1047	AE008918	403117	403329	213	BMEII0377	BMEII0388	16.43	-	54.3642
Candidate_1048	AE008918	416971	417115	145	BMEII0395	BMEII0398	22.03	-	119.789
Candidate_1049	AE008918	417495	417752	258	BMEII0395	BMEII0398	34.63	-	561.026
Candidate_1050	AE008918	424308	424476	169	BMEII0398	BMEII0406	16.62	-	171.295
Candidate_1051	AE008918	425842	426435	594	BMEII0405	BMEII0407	24.28	+	370.39
Candidate_1052	AE008918	427252	427683	432	BMEII0405	BMEII0407	16.09	+	308.252
Candidate_1053	AE008918	432841	433057	217	BMEII0412	BMEII0416	16.27	-	213.448
Candidate_1054	AE008918	433673	434004	332	BMEII0415	BMEII0417	17.39	+	191.83
Candidate_1055	AE008918	437065	437488	424	BMEII0416	BMEII0424	18.19	-	259.448
Candidate_1056	AE008918	437819	438206	388	BMEII0416	BMEII0424	16.6	-	447.664
Candidate_1057	AE008918	438628	438985	358	BMEII0416	BMEII0424	21.83	-	194.071
Candidate_1058	AE008918	441588	441811	224	BMEII0416	BMEII0424	25.33	-	77.5418
Candidate_1059	AE008918	445967	446199	233	BMEII0423	BMEII0431	102.27	+	1093.35
Candidate_1060	AE008918	446627	446824	198	BMEII0423	BMEII0431	18.77	+	350.896
Candidate_1061	AE008918	452948	453173	226	BMEII0430	BMEII0442	16.7	-	333.041
Candidate_1062	AE008918	453392	453791	400	BMEII0430	BMEII0442	19.5	-	376.336
Candidate_1063	AE008918	456726	457261	536	BMEII0430	BMEII0442	15.58	-	140.424
Candidate_1064	AE008918	457683	458256	574	BMEII0430	BMEII0442	55.13	-	998.587
Candidate_1065	AE008918	461064	461434	371	BMEII0430	BMEII0442	89.85	-	296.512
Candidate_1066	AE008918	463679	463840	162	BMEII0441	BMEII0453	45.91	+	536.091
Candidate_1067	AE008918	464159	464748	590	BMEII0441	BMEII0453	19.64	+	363.088
Candidate_1068	AE008918	464865	465338	474	BMEII0441	BMEII0453	65.54	+	7609.78
Candidate_1069	AE008918	466022	466261	240	BMEII0441	BMEII0453	31.41	+	192.993
Candidate_1070	AE008918	468551	468978	428	BMEII0441	BMEII0453	21.96	+	514.046
Candidate_1071	AE008918	469045	469293	249	BMEII0441	BMEII0453	23.59	+	93.0086
Candidate_1072	AE008918	470957	471097	141	BMEII0441	BMEII0453	16.67	+	287.436
Candidate_1073	AE008918	472962	473495	534	BMEII0441	BMEII0453	32.49	+	433.692
Candidate_1074	AE008918	475551	476050	500	BMEII0441	BMEII0453	21.65	+	115.796
Candidate_1075	AE008918	482309	482814	506	BMEII0460	BMEII0464	196.58	-	2734.7
Candidate_1076	AE008918	485012	485186	175	BMEII0460	BMEII0464	66.89	-	2018.15
Candidate_1077	AE008918	486985	487310	326	BMEII0463	BMEII0467	22.27	+	426.242
Candidate_1078	AE008918	494850	495412	563	BMEII0470	BMEII0474	23.96	-	308.514
Candidate_1079	AE008918	495464	495830	367	BMEII0470	BMEII0474	55.06	-	915.007
Candidate_1080	AE008918	495999	496260	262	BMEII0470	BMEII0474	33.79	-	132.59
Candidate_1081	AE008918	496989	497279	291	BMEII0470	BMEII0474	18.62	-	258.65
Candidate_1082	AE008918	500674	501124	451	BMEII0475	BMEII0480	30.76	-	577.695
Candidate_1083	AE008918	502450	502885	436	BMEII0475	BMEII0480	15.75	-	159.352
Candidate_1084	AE008918	506746	507178	433	BMEII0480	BMEII0486	26.01	-	254.055
Candidate_1085	AE008918	507218	507455	238	BMEII0480	BMEII0486	19.76	-	243.268
Candidate_1086	AE008918	507529	507714	186	BMEII0480	BMEII0486	15.41	-	435.79
Candidate_1087	AE008918	511186	511523	338	BMEII0486	BMEII0492	63.71	-	1969.9
Candidate_1088	AE008918	511999	512562	564	BMEII0486	BMEII0492	34.52	-	574.872
Candidate_1089	AE008918	512585	512750	166	BMEII0486	BMEII0492	16.68	-	69.7564
Candidate_1090	AE008918	514127	514346	220	BMEII0486	BMEII0492	22.04	-	131.586
Candidate_1091	AE008918	514411	514553	143	BMEII0486	BMEII0492	17.92	-	161.952
Candidate_1092	AE008918	518634	518851	218	BMEII0494	BMEII0500	18.58	-	531.173
Candidate_1093	AE008918	526749	526874	126	BMEII0499	BMEII0501	15.21	+	91.9013
Candidate_1094	AE008918	529214	529515	302	BMEII0503	BMEII0509	77.58	-	383.429
Candidate_1095	AE008918	537730	538077	348	BMEII0510	BMEII0514	18.53	+	133.098
Candidate_1096	AE008918	540237	540488	252	BMEII0510	BMEII0514	22.73	+	160.827
Candidate_1097	AE008918	543730	544288	559	BMEII0514	BMEII0518	16.1	+	258.935
Candidate_1098	AE008918	549825	550079	255	BMEII0520	BMEII0525	18.36	+	272.46
Candidate_1099	AE008918	551512	551656	145	BMEII0524	BMEII0528	15.1	-	199.648
Candidate_1100	AE008918	552205	552515	311	BMEII0524	BMEII0528	18.77	-	688.817
Candidate_1101	AE008918	556906	557092	187	BMEII0529	BMEII0539	26.49	-	216.73
Candidate_1102	AE008918	558560	558831	272	BMEII0529	BMEII0539	16.51	-	149.002
Candidate_1103	AE008918	559112	559307	196	BMEII0529	BMEII0539	24.97	-	384.016
Candidate_1104	AE008918	559783	560151	369	BMEII0529	BMEII0539	24.06	-	345.19
Candidate_1105	AE008918	560377	560623	247	BMEII0529	BMEII0539	19.52	-	117.202
Candidate_1106	AE008918	561281	561755	475	BMEII0529	BMEII0539	24.95	-	121.89
Candidate_1107	AE008918	562684	563232	549	BMEII0529	BMEII0539	73.52	-	822.592
Candidate_1108	AE008918	567319	567761	443	BMEII0538	BMEII0543	41.98	+	522.78
Candidate_1109	AE008918	570863	571058	196	BMEII0542	BMEII0551	64.97	-	295.397
Candidate_1110	AE008918	571204	571372	169	BMEII0542	BMEII0551	16.15	-	205.554
Candidate_1111	AE008918	574115	574660	546	BMEII0542	BMEII0551	33.23	-	858.924
Candidate_1112	AE008918	579588	579740	153	BMEII0550	BMEII0556	33.42	+	529.784
Candidate_1113	AE008918	580627	580949	323	BMEII0550	BMEII0556	18.36	+	268.875
Candidate_1114	AE008918	587859	588024	166	BMEII0555	BMEII0563	36.77	-	697.564
Candidate_1115	AE008918	593110	593513	404	BMEII0563	BMEII0569	28.62	-	501.59
Candidate_1116	AE008918	595037	595427	391	BMEII0563	BMEII0569	42.41	-	932.881
Candidate_1117	AE008918	600909	601189	281	BMEII0568	BMEII0574	16.79	+	329.667
Candidate_1118	AE008918	601202	601319	118	BMEII0568	BMEII0574	17.01	+	49.066
Candidate_1119	AE008918	602388	602732	345	BMEII0568	BMEII0574	20.58	+	218.166
Candidate_1120	AE008918	605471	605844	374	BMEII0568	BMEII0574	43.49	+	402.498
Candidate_1121	AE008918	608707	608919	213	BMEII0575	BMEII0577	15.16	+	54.3642
Candidate_1122	AE008918	618019	618396	378	BMEII0582	BMEII0587	21.16	-	91.9013
Candidate_1123	AE008918	620470	620614	145	BMEII0582	BMEII0587	28.52	-	439.225
Candidate_1124	AE008918	624674	624908	235	BMEII0589	BMEII0594	20.17	-	344.923
Candidate_1125	AE008918	624954	625146	193	BMEII0589	BMEII0594	24.37	-	89.9967
Candidate_1126	AE008918	639867	640193	327	BMEII0602	BMEII0604	25.4	-	283.292
Candidate_1127	AE008918	644674	645178	505	BMEII0603	BMEII0615	79.57	+	332.483
Candidate_1128	AE008918	645244	645663	420	BMEII0603	BMEII0615	19.17	+	137.852
Candidate_1129	AE008918	646708	647188	481	BMEII0603	BMEII0615	41.76	+	469.442
Candidate_1130	AE008918	651361	651766	406	BMEII0614	BMEII0620	57.79	-	1939.44
Candidate_1131	AE008918	653350	653547	198	BMEII0614	BMEII0620	19.07	-	204.689
Candidate_1132	AE008918	653802	654194	393	BMEII0614	BMEII0620	61.85	-	1635.28
Candidate_1133	AE008918	657159	657592	434	BMEII0619	BMEII0627	24.29	+	480.259
Candidate_1134	AE008918	659696	660087	392	BMEII0619	BMEII0627	18.22	+	132.929
Candidate_1135	AE008918	666982	667182	201	BMEII0627	BMEII0639	26.51	+	547.293
Candidate_1136	AE008918	667272	667844	573	BMEII0627	BMEII0639	21.82	+	373.86
Candidate_1137	AE008918	668659	668990	332	BMEII0627	BMEII0639	15.02	+	191.83
Candidate_1138	AE008918	670781	671171	391	BMEII0627	BMEII0639	17.41	+	370.191
Candidate_1139	AE008918	672114	672377	264	BMEII0627	BMEII0639	23.92	+	197.379
Candidate_1140	AE008918	674261	674751	491	BMEII0639	BMEII0641	125.19	+	2039.99
Candidate_1141	AE008918	687173	687509	337	BMEII0654	BMEII0657	30.8	+	360.788
Candidate_1142	AE008918	688070	688372	303	BMEII0654	BMEII0657	15.35	+	191.082
Candidate_1143	AE008918	691155	691549	395	BMEII0658	BMEII0661	16.25	-	307.811
Candidate_1144	AE008918	691571	692138	568	BMEII0658	BMEII0661	93.91	-	1804.21
Candidate_1145	AE008918	693002	693374	373	BMEII0660	BMEII0671	37.84	+	605.366
Candidate_1146	AE008918	695435	695753	319	BMEII0660	BMEII0671	15.33	+	290.397
Candidate_1147	AE008918	696906	697263	358	BMEII0660	BMEII0671	20.29	+	64.6903
Candidate_1148	AE008918	703254	703745	492	BMEII0660	BMEII0671	30.47	+	164.75
Candidate_1149	AE008918	708055	708394	340	BMEII0672	BMEII0676	54.07	-	698.18
Candidate_1150	AE008918	708918	709172	255	BMEII0672	BMEII0676	23.47	-	113.525
Candidate_1151	AE008918	714914	715088	175	BMEII0677	BMEII0680	27.2	+	330.845
Candidate_1152	AE008918	715218	715414	197	BMEII0677	BMEII0680	19.36	+	235.118
Candidate_1153	AE008918	719205	719565	361	BMEII0680	BMEII0683	34.21	+	817.947
Candidate_1154	AE008918	721092	721322	231	BMEII0680	BMEII0683	20.88	+	476.216
Candidate_1155	AE008918	733331	733556	226	BMEII0689	BMEII0692	22	+	76.8555
Candidate_1156	AE008918	739015	739364	350	BMEII0694	BMEII0703	15.5	-	132.338
Candidate_1157	AE008918	741880	742246	367	BMEII0694	BMEII0703	35.42	-	678.367
Candidate_1158	AE008918	743640	744145	506	BMEII0694	BMEII0703	20.14	-	240.287
Candidate_1159	AE008918	750927	751099	173	BMEII0709	BMEII0714	31.41	-	368.137
Candidate_1160	AE008918	756471	756712	242	BMEII0714	BMEII0723	16.51	-	143.548
Candidate_1161	AE008918	756771	757270	500	BMEII0714	BMEII0723	132.83	-	2396.97
Candidate_1162	AE008918	762086	762359	274	BMEII0722	BMEII0732	18.32	+	169.045
Candidate_1163	AE008918	764388	764938	551	BMEII0722	BMEII0732	43.85	+	630.467
Candidate_1164	AE008918	764986	765392	407	BMEII0722	BMEII0732	17.55	+	199.157
Candidate_1165	AE008918	766342	766622	281	BMEII0722	BMEII0732	73.99	+	515.105
Candidate_1166	AE008918	767861	768143	283	BMEII0731	BMEII0740	36.22	-	531.924
Candidate_1167	AE008918	770982	771167	186	BMEII0731	BMEII0740	18.97	-	311.279
Candidate_1168	AE008918	771618	771892	275	BMEII0731	BMEII0740	23.54	-	336.86
Candidate_1169	AE008918	772875	773022	148	BMEII0731	BMEII0740	15.73	-	234.721
Candidate_1170	AE008918	773124	773459	336	BMEII0731	BMEII0740	23.73	-	344.63
Candidate_1171	AE008918	777172	777517	346	BMEII0739	BMEII0741	78.73	+	786.474
Candidate_1172	AE008918	779221	779728	508	BMEII0740	BMEII0744	15.51	-	136.767
Candidate_1173	AE008918	780143	780525	383	BMEII0740	BMEII0744	37.85	-	544.21
Candidate_1174	AE008918	781230	781794	565	BMEII0740	BMEII0744	60.69	-	768.555
Candidate_1175	AE008918	790665	790956	292	BMEII0743	BMEII0756	16.28	+	257.764
Candidate_1176	AE008918	792637	792978	342	BMEII0743	BMEII0756	279.57	+	5552.78
Candidate_1177	AE008918	793272	793561	290	BMEII0743	BMEII0756	64.92	+	199.648
Candidate_1178	AE008918	793722	793858	137	BMEII0743	BMEII0756	15.31	+	211.306
Candidate_1179	AE008918	795377	795724	348	BMEII0755	BMEII0758	20.29	-	232.922
Candidate_1180	AE008918	797589	798166	578	BMEII0757	BMEII0772	61.59	+	1151.95
Candidate_1181	AE008918	798778	799077	300	BMEII0757	BMEII0772	21.56	+	212.292
Candidate_1182	AE008918	799386	799624	239	BMEII0757	BMEII0772	35.58	+	1017.45
Candidate_1183	AE008918	801284	801597	314	BMEII0757	BMEII0772	25.57	+	129.072
Candidate_1184	AE008918	802418	802911	494	BMEII0757	BMEII0772	31.05	+	632.891
Candidate_1185	AE008918	803040	803205	166	BMEII0757	BMEII0772	18.45	+	279.026
Candidate_1186	AE008918	805964	806500	537	BMEII0757	BMEII0772	16.48	+	204.853
Candidate_1187	AE008918	807209	807699	491	BMEII0757	BMEII0772	18.29	+	165.086
Candidate_1188	AE008918	809849	810273	425	BMEII0757	BMEII0772	121.69	+	1498.53
Candidate_1189	AE008918	818429	818967	539	BMEII0773	BMEII0780	24.04	-	332.993
Candidate_1190	AE008918	820257	820634	378	BMEII0780	BMEII0782	20.68	-	428.873
Candidate_1191	AE008918	820823	821051	229	BMEII0781	BMEII0783	17.43	+	278.112
Candidate_1192	AE008918	824473	824861	389	BMEII0784	BMEII0787	24.89	-	133.954
Candidate_1193	AE008918	824980	825148	169	BMEII0784	BMEII0787	15.07	-	205.554
Candidate_1194	AE008918	828244	828776	533	BMEII0789	BMEII0793	20.34	-	412.78
Candidate_1195	AE008918	828811	829175	365	BMEII0789	BMEII0793	28.97	-	285.524
Candidate_1196	AE008918	831847	832212	366	BMEII0792	BMEII0797	35.81	+	585.306
Candidate_1197	AE008918	837615	838094	480	BMEII0799	BMEII0807	30.65	+	458.358
Candidate_1198	AE008918	838146	838343	198	BMEII0799	BMEII0807	22.93	+	233.931
Candidate_1199	AE008918	847378	847871	494	BMEII0812	BMEII0815	32.99	+	398.487
Candidate_1200	AE008918	851024	851534	511	BMEII0814	BMEII0819	26.97	-	747.8
Candidate_1201	AE008918	852196	852459	264	BMEII0814	BMEII0819	29.04	-	372.827
Candidate_1202	AE008918	854653	854929	277	BMEII0818	BMEII0821	18.77	+	271.723
Candidate_1203	AE008918	855795	855945	151	BMEII0820	BMEII0826	42.83	-	536.801
Candidate_1204	AE008918	857467	857620	154	BMEII0820	BMEII0826	15.62	-	300.768
Candidate_1205	AE008918	860443	860918	476	BMEII0825	BMEII0830	78.59	+	863.602
Candidate_1206	AE008918	860999	861217	219	BMEII0825	BMEII0830	15.56	+	158.624
Candidate_1207	AE008918	862332	862562	231	BMEII0825	BMEII0830	33.58	+	325.832
Candidate_1208	AE008918	862681	862950	270	BMEII0825	BMEII0830	24.86	+	364.542
Candidate_1209	AE008918	867593	867762	170	BMEII0830	BMEII0836	20.8	+	544.921
Candidate_1210	AE008918	869684	869866	183	BMEII0830	BMEII0836	24.36	+	1170.61
Candidate_1211	AE008918	872052	872345	294	BMEII0836	BMEII0839	21.06	+	236.318
Candidate_1212	AE008918	875846	876308	463	BMEII0838	BMEII0845	192.23	-	1250.49
Candidate_1213	AE008918	881521	881668	148	BMEII0844	BMEII0848	15.83	+	195.601
Candidate_1214	AE008918	884585	884808	224	BMEII0847	BMEII0851	18.89	-	129.236
Candidate_1215	AE008918	886229	886572	344	BMEII0850	BMEII0854	60.27	+	504.923
Candidate_1216	AE008918	890822	891260	439	BMEII0853	BMEII0855	19.97	-	356.092
Candidate_1217	AE008918	892676	892863	188	BMEII0854	BMEII0858	48.43	+	338.764
Candidate_1218	AE008918	899328	899572	245	BMEII0857	BMEII0865	24.31	-	236.318
Candidate_1219	AE008918	901483	901840	358	BMEII0857	BMEII0865	24.02	-	549.868
Candidate_1220	AE008918	902881	903450	570	BMEII0864	BMEII0878	89.01	+	1290
Candidate_1221	AE008918	910623	910856	234	BMEII0864	BMEII0878	27.73	+	890.736
Candidate_1222	AE008918	910960	911265	306	BMEII0864	BMEII0878	55.29	+	510.863
Candidate_1223	AE008918	917596	917903	308	BMEII0877	BMEII0879	15.18	-	150.384
Candidate_1224	AE008918	922795	923283	489	BMEII0879	BMEII0882	24.43	-	272.321
Candidate_1225	AE008918	925549	925900	352	BMEII0881	BMEII0894	19.17	+	197.379
Candidate_1226	AE008918	927795	928256	462	BMEII0881	BMEII0894	19.14	+	275.704
Candidate_1227	AE008918	932454	932947	494	BMEII0881	BMEII0894	40.61	+	597.731
Candidate_1228	AE008918	932951	933252	302	BMEII0881	BMEII0894	24.36	+	249.229
Candidate_1229	AE008918	933273	933636	364	BMEII0881	BMEII0894	46.32	+	843.018
Candidate_1230	AE008918	935148	935382	235	BMEII0893	BMEII0896	33.49	-	221.736
Candidate_1231	AE008918	939350	939704	355	BMEII0896	BMEII0901	19.74	-	97.8555
Candidate_1232	AE008918	941095	941321	227	BMEII0896	BMEII0901	32.24	-	459.102
Candidate_1233	AE008918	943106	943504	399	BMEII0896	BMEII0901	20.05	-	406.301
Candidate_1234	AE008918	945502	945822	321	BMEII0902	BMEII0905	73.51	-	288.587
Candidate_1235	AE008918	947633	947992	360	BMEII0904	BMEII0913	44.86	+	755.889
Candidate_1236	AE008918	948053	948423	371	BMEII0904	BMEII0913	248.56	+	6804.17
Candidate_1237	AE008918	948583	948871	289	BMEII0904	BMEII0913	21.95	+	420.711
Candidate_1238	AE008918	949075	949235	161	BMEII0904	BMEII0913	21.52	+	323.653
Candidate_1239	AE008918	949639	950155	517	BMEII0904	BMEII0913	26.03	+	380.76
Candidate_1240	AE008918	951903	952338	436	BMEII0904	BMEII0913	23.42	+	557.732
Candidate_1241	AE008918	952392	952604	213	BMEII0904	BMEII0913	24.84	+	299.003
Candidate_1242	AE008918	955885	956244	360	BMEII0912	BMEII0918	33.49	-	418.151
Candidate_1243	AE008918	956249	956413	165	BMEII0912	BMEII0918	26.13	-	280.717
Candidate_1244	AE008918	959065	959323	259	BMEII0917	BMEII0924	21.97	+	290.607
Candidate_1245	AE008918	966598	966980	383	BMEII0924	BMEII0928	31.82	+	589.56
Candidate_1246	AE008918	969997	970469	473	BMEII0928	BMEII0933	19.15	+	208.09
Candidate_1247	AE008918	971528	971959	432	BMEII0928	BMEII0933	18.06	+	187.632
Candidate_1248	AE008918	976224	976400	177	BMEII0933	BMEII0946	18.88	+	98.1319
Candidate_1249	AE008918	976435	976692	258	BMEII0933	BMEII0946	24.13	+	246.851
Candidate_1250	AE008918	978373	978649	277	BMEII0933	BMEII0946	37.42	+	250.821
Candidate_1251	AE008918	979403	979571	169	BMEII0933	BMEII0946	19.15	+	308.332
Candidate_1252	AE008918	991165	991618	454	BMEII0947	BMEII0956	15.85	-	229.551
Candidate_1253	AE008918	994362	994812	451	BMEII0947	BMEII0956	17.03	-	243.916
Candidate_1254	AE008918	996449	996741	293	BMEII0955	BMEII0958	18.17	+	138.322
Candidate_1255	AE008918	998012	998342	331	BMEII0957	BMEII0964	15.39	-	122.443
Candidate_1256	AE008918	1001671	1002046	376	BMEII0957	BMEII0964	21.06	-	523.544
Candidate_1257	AE008918	1004506	1004842	337	BMEII0963	BMEII0976	87.25	+	515.411
Candidate_1258	AE008918	1004931	1005245	315	BMEII0963	BMEII0976	16.01	+	238.943
Candidate_1259	AE008918	1006313	1006568	256	BMEII0963	BMEII0976	22.81	+	520.176
Candidate_1260	AE008918	1007884	1008152	269	BMEII0963	BMEII0976	15.98	+	279.804
Candidate_1261	AE008918	1008456	1008779	324	BMEII0963	BMEII0976	30.09	+	125.088
Candidate_1262	AE008918	1011767	1012320	554	BMEII0963	BMEII0976	31.9	+	449.388
Candidate_1263	AE008918	1016574	1017083	510	BMEII0975	BMEII0979	41.47	-	476.806
Candidate_1264	AE008918	1020546	1020952	407	BMEII0978	BMEII0984	36.85	+	512.119
Candidate_1265	AE008918	1026221	1026437	217	BMEII0984	BMEII1002	18.72	+	320.172
Candidate_1266	AE008918	1026951	1027225	275	BMEII0984	BMEII1002	22.62	+	357.914
Candidate_1267	AE008918	1028369	1028565	197	BMEII0984	BMEII1002	17.04	+	88.1693
Candidate_1268	AE008918	1028751	1029026	276	BMEII0984	BMEII1002	143.01	+	167.82
Candidate_1269	AE008918	1034720	1035086	367	BMEII0984	BMEII1002	18.36	+	331.296
Candidate_1270	AE008918	1038844	1039054	211	BMEII0984	BMEII1002	20.65	+	329.277
Candidate_1271	AE008918	1047828	1048084	257	BMEII1007	BMEII1010	26.53	-	630.794
Candidate_1272	AE008918	1049553	1049752	200	BMEII1009	BMEII1014	16.66	+	376.336
Candidate_1273	AE008918	1050206	1050600	395	BMEII1009	BMEII1014	29.71	+	351.784
Candidate_1274	AE008918	1054607	1055068	462	BMEII1013	BMEII1017	71.05	-	1992.59
Candidate_1275	AE008918	1062474	1062832	359	BMEII1021	BMEII1025	37.39	-	677.356
Candidate_1276	AE008918	1063358	1063640	283	BMEII1021	BMEII1025	16.46	-	225.045
Candidate_1277	AE008918	1064138	1064696	559	BMEII1021	BMEII1025	15.51	-	290.007
Candidate_1278	AE008918	1070482	1070704	223	BMEII1027	BMEII1034	22.94	+	467.337
Candidate_1279	AE008918	1073391	1073951	561	BMEII1033	BMEII1035	30.54	-	247.691
Candidate_1280	AE008918	1074208	1074498	291	BMEII1033	BMEII1035	25.51	-	517.3
Candidate_1281	AE008918	1074622	1074760	139	BMEII1033	BMEII1035	22.27	-	249.919
Candidate_1282	AE008918	1075658	1075834	177	BMEII1034	BMEII1040	22.62	+	556.081
Candidate_1283	AE008918	1078346	1078635	290	BMEII1034	BMEII1040	20.01	+	658.838
Candidate_1284	AE008918	1082971	1083239	269	BMEII1040	BMEII1047	15.22	+	172.187
Candidate_1285	AE008918	1083493	1083988	496	BMEII1040	BMEII1047	86.76	+	291.824
Candidate_1286	AE008918	1084196	1084378	183	BMEII1040	BMEII1047	16.2	+	126.553
Candidate_1287	AE008918	1085626	1086160	535	BMEII1040	BMEII1047	18.53	+	97.3982
Candidate_1288	AE008918	1086435	1086737	303	BMEII1040	BMEII1047	20.11	+	420.38
Candidate_1289	AE008918	1089366	1089714	349	BMEII1046	BMEII1054	19.55	-	547.458
Candidate_1290	AE008918	1091802	1092241	440	BMEII1046	BMEII1054	40.93	-	460.551
Candidate_1291	AE008918	1092398	1092857	460	BMEII1046	BMEII1054	16.77	-	100.692
Candidate_1292	AE008918	1093832	1094420	589	BMEII1046	BMEII1054	36.08	-	619.281
Candidate_1293	AE008918	1098389	1098837	449	BMEII1053	BMEII1059	18.02	+	386.845
Candidate_1294	AE008918	1099169	1099552	384	BMEII1053	BMEII1059	543.69	+	2321.94
Candidate_1295	AE008918	1100007	1100455	449	BMEII1053	BMEII1059	29.08	+	541.583
Candidate_1296	AE008918	1101455	1101658	204	BMEII1058	BMEII1061	16.67	-	312.194
Candidate_1297	AE008918	1101756	1102346	591	BMEII1058	BMEII1061	23.34	-	254.711
Candidate_1298	AE008918	1103407	1103572	166	BMEII1060	BMEII1065	32.55	+	488.295
Candidate_1299	AE008918	1104033	1104193	161	BMEII1060	BMEII1065	17.25	+	251.73
Candidate_1300	AE008918	1108730	1108915	186	BMEII1064	BMEII1068	25.17	-	404.662
Candidate_1301	AE008918	1114024	1114175	152	BMEII1067	BMEII1077	15.79	+	266.635
Candidate_1302	AE008918	1117595	1118037	443	BMEII1067	BMEII1077	34.17	+	130.695
Candidate_1303	AE008918	1120572	1121007	436	BMEII1077	BMEII1090	29.17	+	411.659
Candidate_1304	AE008918	1122067	1122358	292	BMEII1077	BMEII1090	44.2	+	1209.51
Candidate_1305	AE008918	1123553	1123724	172	BMEII1077	BMEII1090	16.71	+	269.292
Candidate_1306	AE008918	1126016	1126246	231	BMEII1077	BMEII1090	22.01	+	651.664
Candidate_1307	AE008918	1127633	1127775	143	BMEII1077	BMEII1090	27.62	+	647.808
Candidate_1308	AE008918	1129266	1129432	167	BMEII1089	BMEII1097	15.13	-	208.016
Candidate_1309	AE008918	1132247	1132715	469	BMEII1089	BMEII1097	38.9	-	333.314
Candidate_1310	AE008918	1132840	1133287	448	BMEII1089	BMEII1097	28.4	-	168.007
Candidate_1311	AE008918	1139660	1139824	165	BMEII1096	BMEII1103	40.56	+	631.613
Candidate_1312	AE008918	1141256	1141492	237	BMEII1102	BMEII1104	18.78	-	513.019
Candidate_1313	AE008918	1142521	1142816	296	BMEII1103	BMEII1109	21.71	+	508.562
Candidate_1314	AE008918	1143974	1144143	170	BMEII1103	BMEII1109	21.99	+	204.345
Candidate_1315	AE008918	1144195	1144360	166	BMEII1103	BMEII1109	27.43	+	313.904
Candidate_1316	AE008918	1144651	1145025	375	BMEII1103	BMEII1109	27.42	+	308.789
Candidate_1317	AE008918	1146072	1146401	330	BMEII1108	BMEII1116	16.71	-	140.358
Candidate_1318	AE008918	1148601	1149125	525	BMEII1108	BMEII1116	17.76	-	374.957
Candidate_1319	AE008918	1154490	1154947	458	BMEII1117	BMEII1124	30.2	-	278.112
Candidate_1320	AE008918	1157139	1157535	397	BMEII1117	BMEII1124	45.83	-	510.434
Candidate_1321	AE008918	1161045	1161249	205	BMEII1123	BMEII1125	32.78	+	169.457
Candidate_1322	AE008918	1166040	1166270	231	BMEII1125	BMEII1129	15.58	+	325.832
Candidate_1323	AE008918	1168018	1168276	259	BMEII1128	BMEII1133	15.57	-	201.189
Candidate_1324	AE008918	1168356	1168591	236	BMEII1128	BMEII1133	19.21	-	196.264
Candidate_1325	AE008918	1172822	1173034	213	BMEII1133	-	16.02	-	190.275
Candidate_1326	AE008918	1173425	1173683	259	BMEII1133	-	48.33	-	581.214
Candidate_1327	AE008918	1174726	1175166	441	BMEII1133	-	26.72	-	446.378
Candidate_1328	AE008918	1175172	1175408	237	BMEII1133	-	20.05	-	415.301
Candidate_1329	AE008918	1177495	1177785	291	BMEII1133	-	188.93	-	4118.51
